# Supplementary material for: Potential diagnostic biomarkers for immunogenic cell death in elderly female patients with ischemic stroke: identification and analysis
Source: Sci Rep. 2024 Jun 24;14:14553. doi: 10.1038/s41598-024-65390-w (PMC11196739; doi:10.1038/s41598-024-65390-w)
Supplement: Supplementary file 6 — Supplementary Table S2. [file 41598_2024_65390_MOESM6_ESM.csv]

	logFC	AveExpr	t	P.Value	adj.P.Val	B	gene_symbol	group
GPR18	-1.11911126516326	9.43953993465177	-7.14789088841136	1.14151566105212e-09	8.59104723924819e-06	11.6918072143308	GPR18	down
KRT10	-0.957207257378975	10.3734734693381	-7.121944876319	1.26655568911222e-09	8.59104723924819e-06	11.5961306323837	KRT10	no
YRDC	-0.641366702522147	9.17667612355091	-6.40843167816338	2.17463744350501e-08	9.83371051952967e-05	8.97526495541791	YRDC	no
CCL20	-1.76559861259829	7.94412152084829	-6.19122655222361	5.12237761998611e-08	0.000173725436981829	8.18445898486796	CCL20	down
ICOS	-1.00881796476553	8.95109949422876	-6.07874969742545	7.96495066672368e-08	0.000214188964576355	7.77691611192652	ICOS	down
PDCL3	-0.812524331548188	9.23064491537017	-6.03444549990388	9.47319613340801e-08	0.000214188964576355	7.61680404702453	PDCL3	no
ZBTB25	-0.720965392802553	8.59102427132679	-5.89026416042693	1.66242539758667e-07	0.000322178042052296	7.09753792286791	ZBTB25	no
P2RY10	-0.737015909410401	8.85746311694715	-5.75998086245223	2.75570563033008e-07	0.000448737996690084	6.63091783519169	P2RY10	no
ZNF331	-1.27435486565748	8.09124479223652	-5.72582948173184	3.14458743866784e-07	0.000448737996690084	6.5090451085529	ZNF331	down
SIDT1	-0.793807104166207	8.46002180828401	-5.71272380774968	3.30781362737789e-07	0.000448737996690084	6.46232737231638	SIDT1	no
FCRL3	-0.631513662061749	8.18529349572148	-5.63048979507758	4.54083735315651e-07	0.000527946121295939	6.16985842444891	FCRL3	no
IL6	-1.77017333354797	7.76631111427997	-5.60715196200371	4.96691057834047e-07	0.000527946121295939	6.08707339358849	IL6	down
FBXW4	-0.53101337012504	8.9577148286135	-5.59969262485606	5.11124146232849e-07	0.000527946121295939	6.06063409727825	FBXW4	no
IL1A	-0.965723554235518	7.23143116597257	-5.56966243012177	5.7353695230318e-07	0.000527946121295939	5.95429686314482	IL1A	no
ITK	-1.20093286965023	11.1892815368476	-5.56025287010678	5.94598230152237e-07	0.000527946121295939	5.92101201360557	ITK	down
FBL	-1.09854270116624	11.3570330661769	-5.5482101306863	6.22669758273258e-07	0.000527946121295939	5.87843701835506	FBL	down
PTGER2	-0.961724785665794	10.4433143044454	-5.53015484785047	6.67223079217224e-07	0.000532444017215345	5.81465735958652	PTGER2	no
PPIH	-0.673813776527274	9.46252809860398	-5.47366664330103	8.27918859462712e-07	0.000567020691571313	5.61552305531957	PPIH	no
CDR2	-0.774801089866674	9.42424800217383	-5.46960568092549	8.40841652916345e-07	0.000567020691571313	5.60123148377593	CDR2	no
PTX3	-1.31698018366756	7.67145944586154	-5.46176177809982	8.66367991927436e-07	0.000567020691571313	5.57363613939467	PTX3	down
NXT1	-0.726939528031709	9.91162822580806	-5.45834009680687	8.77741008624323e-07	0.000567020691571313	5.56160232966929	NXT1	no
LY9	-0.693865093614397	8.67559986339975	-5.44324922573274	9.29681116313167e-07	0.000573275182904746	5.50855710403648	LY9	no
LEPROTL1	-0.780432497606233	11.0793064889155	-5.40794588526678	1.06331361636059e-06	0.000586217449547351	5.38464635552578	LEPROTL1	no
CXCL3	-1.67165295324539	7.99348656635517	-5.40414119889763	1.07879891671602e-06	0.000586217449547351	5.37130777668994	CXCL3	down
CD3D	-1.18221130724596	12.4775100907015	-5.40377370021725	1.08030637171486e-06	0.000586217449547351	5.3700195497832	CD3D	down
CD83	-1.96037108427787	8.91879710881751	-5.29834563443419	1.6106069303247e-06	0.000840365139107112	5.00164932477467	CD83	down
ZBTB5	-0.621354474000087	8.30457009175758	-5.25727090734567	1.88047502051122e-06	0.000944834226972417	4.85879887396727	ZBTB5	no
IL32	-1.44525164552668	10.7469856112671	-5.21889676222362	2.17253765138437e-06	0.00102130795819901	4.72569168686774	IL32	down
NDUFA12	-0.961547562979586	11.3395238028278	-5.1959180964793	2.36831408800971e-06	0.00102130795819901	4.64615217825178	NDUFA12	no
MOAP1	-0.974713067836944	9.69723178021201	-5.1766161287686	2.546083838635e-06	0.00102130795819901	4.57943699657899	MOAP1	no
KIAA1191	-0.569767788310392	9.9529285540616	-5.17543587771021	2.55736941912711e-06	0.00102130795819901	4.57536050273242	KIAA1191	no
CD69	-1.68366918641797	9.91489868230802	-5.16180050173643	2.69136884820603e-06	0.00102130795819901	4.52828954119363	CD69	down
GRPEL1	-0.637829383424636	9.28898464058324	-5.16140493957493	2.69535739417053e-06	0.00102130795819901	4.52692468945705	GRPEL1	no
OXCT1	-0.683703257798443	8.25337371927933	-5.16118125372232	2.69761544074575e-06	0.00102130795819901	4.52615289843156	OXCT1	no
TSEN54	-0.6638179049943	8.91267005514456	-5.15915132789987	2.71819211584373e-06	0.00102130795819901	4.51914953476553	TSEN54	no
SKAP1	-0.710763949767509	9.61860815745948	-5.15701754853678	2.73998773754576e-06	0.00102130795819901	4.51178895789237	SKAP1	no
PRKCQ	-0.622060750110549	10.0589227507157	-5.13856600229873	2.93576475577387e-06	0.00102130795819901	4.44818615235066	PRKCQ	no
MRPS24	-0.821559739926951	10.8399064686404	-5.13254711656163	3.00255062522597e-06	0.00102130795819901	4.42745715668577	MRPS24	no
DUSP4	-0.807469750395212	7.21287373624342	-5.1285519289929	3.04770298111331e-06	0.00102130795819901	4.41370273643549	DUSP4	no
IL2RB	-1.3066079043173	11.1026322305193	-5.12637911260657	3.07253870998425e-06	0.00102130795819901	4.40622394968251	IL2RB	down
MAFF	-1.13495645225168	8.70787383828787	-5.12515137508146	3.0866597586731e-06	0.00102130795819901	4.4019986249723	MAFF	down
FKBP11	-0.674927086958675	10.4367412226248	-5.11718615565004	3.17983351633861e-06	0.00102708622577737	4.37459505504803	FKBP11	no
CUTA	-1.04529599315411	10.2687996553488	-5.10350285396992	3.34638277805984e-06	0.00105574485505023	4.32755620335097	CUTA	down
TBC1D4	-0.825814506891126	8.85515176656051	-5.0909525071274	3.50665396138626e-06	0.00108116517364014	4.28445375082106	TBC1D4	no
AES	-0.900553278622484	10.1112801144601	-5.08012151639254	3.65100741720798e-06	0.00109966205627792	4.24728847021745	AES	no
P2RY8	-0.874007880487833	11.2584389117658	-5.07446005632699	3.72876710812208e-06	0.00109966205627792	4.22787379974704	P2RY8	no
NR4A2	-1.77567542019779	8.00450385065892	-5.02855969330751	4.42217396367887e-06	0.00125788179954698	4.07077619570806	NR4A2	down
NDNL2	-0.796256947714463	7.96951339395896	-5.02682572498745	4.45070959592033e-06	0.00125788179954698	4.0648523812556	NDNL2	no
TSPYL2	-1.10291420059597	8.14054832859863	-5.01463388440851	4.65651070764852e-06	0.00126860431310353	4.02322350105722	TSPYL2	down
RASGRP1	-1.41541257318804	9.80845276443831	-5.0124015119785	4.69519159068234e-06	0.00126860431310353	4.01560537812598	RASGRP1	down
HOXB2	-0.632947583009383	8.66274154622772	-5.00818072418936	4.76918914700576e-06	0.00126860431310353	4.00120528864195	HOXB2	no
NR4A3	-0.676898280755086	7.1369105803657	-4.99789809201666	4.95428036116076e-06	0.00129249552652898	3.96614393802465	NR4A3	no
DCXR	-0.595702688056559	9.60637076324742	-4.97835928956711	5.32559140168425e-06	0.00133640121069282	3.89959977309134	DCXR	no
SBDS	-1.07828062513347	9.36860404656244	-4.97451967538802	5.40170100996654e-06	0.00133640121069282	3.88653520629526	SBDS	down
TMEM14A	-0.623911038569016	8.41315469246561	-4.97369886785166	5.41810899219408e-06	0.00133640121069282	3.88374287020027	TMEM14A	no
RPL12	-0.846336091355102	14.4684968859607	-4.94312841744683	6.06525104244686e-06	0.0014686118736533	3.77987575056084	RPL12	no
IMPDH2	-0.766468581904252	10.0979307712606	-4.93845488834531	6.17063812459369e-06	0.0014686118736533	3.76401957073869	IMPDH2	no
PTPRCAP	-0.905966552717668	10.4948840744213	-4.92213665377051	6.5528666651375e-06	0.00153269291688371	3.70870342316577	PTPRCAP	no
LSM7	-0.793007290817917	10.8655034867849	-4.90511050358708	6.97638488596291e-06	0.00157821869315773	3.65106728216009	LSM7	no
DUSP5	-0.921084083874785	8.95926642585979	-4.90496255689774	6.98017997858352e-06	0.00157821869315773	3.6505668188429	DUSP5	no
MS4A1	-1.11467816639412	7.98176016040565	-4.89803140190322	7.16026001679285e-06	0.00159239487521003	3.62712757474725	MS4A1	down
SSR2	-0.836736069111504	11.3084995194808	-4.88158853614829	7.60585549519266e-06	0.00163728787465684	3.57157714465269	SSR2	no
F3	-1.27708806049163	7.53959354485464	-4.88011462511198	7.64709860297937e-06	0.00163728787465684	3.56660147803282	F3	down
RPS4X	-1.30191891633542	13.7359660601324	-4.87666194412932	7.74457069692852e-06	0.00163728787465684	3.55494827422558	RPS4X	down
HSPA8	-1.08911462104806	13.0486875112551	-4.86989170078884	7.9392430943319e-06	0.00163728787465684	3.53210787774463	HSPA8	down
RALGDS	-0.676875220808645	9.63962400013768	-4.86898841577304	7.96557568386786e-06	0.00163728787465684	3.52906151539678	RALGDS	no
MT1X	-0.726541502169635	10.3920978445281	-4.85928532170831	8.25388634809903e-06	0.00165434668792475	3.49635237102592	MT1X	no
RPL4	-1.10756965070154	13.5256874550127	-4.8580122034203	8.29246460112658e-06	0.00165434668792475	3.49206271513933	RPL4	down
NDUFS5	-0.75578571901403	11.8778619917028	-4.84698105536292	8.6342036379414e-06	0.00169755951525091	3.45491404236978	NDUFS5	no
TARBP1	-0.574093510200655	8.32135921475867	-4.82673996431632	9.2974550400264e-06	0.00180184678675712	3.3868425750565	TARBP1	no
JOSD1	-1.00416748165244	9.2224173632338	-4.79677110320909	1.03718723311921e-05	0.00196700212526667	3.28627922923789	JOSD1	down
ACTR1B	-0.511970191376776	9.25068260347854	-4.79498406867081	1.04396397625829e-05	0.00196700212526667	3.28029115183661	ACTR1B	no
RPL13A	-1.5989456381741	12.7942221508309	-4.79088929780105	1.0596556905142e-05	0.00196921768459119	3.26657382993905	RPL13A	down
RPL22	-1.2304942791027	12.1977118470983	-4.78257248363742	1.09223979553179e-05	0.00199470855824957	3.23872840131982	RPL22	down
CYCS	-0.480349685378874	8.21849153539693	-4.77993402248407	1.10278005210613e-05	0.00199470855824957	3.2298989725501	CYCS	no
CD3E	-1.16067972311204	9.90613553823905	-4.77081780291579	1.13996870689574e-05	0.00201159259002854	3.19940843724407	CD3E	down
RASGEF1B	-0.698278073579908	7.07028488920225	-4.77038346013634	1.14177081993364e-05	0.00201159259002854	3.19795634506439	RASGEF1B	no
BOLA3	-0.773041940172199	9.32144944617314	-4.75660135526028	1.200421699898e-05	0.0020732586010368	3.15191002256522	BOLA3	no
SLC25A26	-0.590642521349821	8.17505241319171	-4.75406166274874	1.21154622817035e-05	0.0020732586010368	3.14343120300671	SLC25A26	no
RNF126	-0.467813672310886	9.20696196526437	-4.75155598728394	1.22262043404794e-05	0.0020732586010368	3.13506789317126	RNF126	no
SI	0.740938555074001	6.84073273505673	4.73954110958741	1.2771108358192e-05	0.00213646244447774	3.09499216999748	SI	no
UAP1	-0.657247248108039	8.24628892740239	-4.73213625854565	1.31186763903914e-05	0.00213646244447774	3.07031548071835	UAP1	no
ABLIM1	-0.681696488353532	8.93658253151668	-4.73076064861273	1.31842544515947e-05	0.00213646244447774	3.06573313212351	ABLIM1	no
ISCU	-0.854110931024412	12.2907465391657	-4.72934521750675	1.32520650363916e-05	0.00213646244447774	3.06101874825321	ISCU	no
ABHD14A	-0.566559323946729	8.79686770526606	-4.72656287192992	1.33863561684069e-05	0.00213646244447774	3.05175339395309	ABHD14A	no
PIK3R1	-1.01609008111266	8.58151766478687	-4.7213817851002	1.36399740417417e-05	0.00215162660291009	3.0345065430884	PIK3R1	down
SMYD3	-0.525603659742295	8.46250275380909	-4.70608117100655	1.44166479860464e-05	0.002248002834238	2.98362279143656	SMYD3	no
NR1D2	-0.835246875612336	8.29224823600879	-4.69947644328106	1.47651003469282e-05	0.00226822970275689	2.96168085937902	NR1D2	no
SLC41A1	-0.508036834805836	7.87998056444112	-4.69731770137209	1.48807639352324e-05	0.00226822970275689	2.95451217201887	SLC41A1	no
CD5	-0.754025567982049	8.97225113013144	-4.69076402931706	1.52373487923124e-05	0.00229677637462789	2.93275797280917	CD5	no
HLA-DQB1	-1.41919322893565	9.09232984968791	-4.68526483702643	1.55429831360076e-05	0.00231710010135251	2.91451452853947	HLA-DQB1	down
PFDN1	-0.574215092026602	9.74135207081313	-4.67842204017775	1.59316556259078e-05	0.00234922652414202	2.89182716020618	PFDN1	no
BCL11B	-0.64933190866363	8.79863668206269	-4.66609462116933	1.66559266493491e-05	0.00237579780028773	2.85099326987592	BCL11B	no
LDHB	-1.46710194886845	11.849153226085	-4.6660793080187	1.66568460165542e-05	0.00237579780028773	2.85094257624874	LDHB	down
UFC1	-0.703013249035109	11.2322720800549	-4.66339929086455	1.68185131489866e-05	0.00237579780028773	2.84207163935048	UFC1	no
MIF	-0.806950754427888	11.7177366091613	-4.66129074808971	1.69467821777802e-05	0.00237579780028773	2.83509392560364	MIF	no
EGR2	-1.10255951653332	7.85554919164434	-4.66062471161418	1.69874971714514e-05	0.00237579780028773	2.83289013637925	EGR2	down
TOMM20	-0.974371099744737	10.2047011980231	-4.65753071195252	1.71778889304722e-05	0.00237791062480394	2.82265455127405	TOMM20	no
LBH	-0.722901188050541	9.38326684345339	-4.64871004705308	1.77321740084803e-05	0.00242984517776812	2.79349097529414	LBH	no
NAP1L5	-0.705365607067248	7.55342007648513	-4.64582753857017	1.79170624545372e-05	0.00243062869258251	2.78396606680109	NAP1L5	no
GATA3	-0.685630929438581	8.15383658615259	-4.64300762809579	1.80997546102463e-05	0.0024311016934911	2.77465061872323	GATA3	no
ADA	-0.588409492740224	9.666439947465	-4.63283246763197	1.87741962814412e-05	0.00249519845830563	2.74105897272844	ADA	no
TTC19	-0.570734699894455	9.83483948227256	-4.6303147992699	1.89448209645791e-05	0.00249519845830563	2.7327525175887	TTC19	no
SOD1	-0.824407189672872	12.2690276500452	-4.62647555612756	1.92079246367578e-05	0.00250552601559862	2.72008983438567	SOD1	no
FAIM3	-1.09529711047198	11.5877970801481	-4.62299548366569	1.94494903618149e-05	0.00251287415474648	2.70861595531221	FAIM3	down
EEF1G	-1.11428377883238	13.6409518470374	-4.6168769083506	1.98814062959205e-05	0.00254444488500432	2.6884525282902	EEF1G	down
MAGOH	-0.482393109566301	9.47288189988583	-4.60958876611587	2.04080950477632e-05	0.00255116943663903	2.6644509693993	MAGOH	no
OCIAD2	-0.728781001628739	9.89043905920484	-4.60943737538941	2.04191784648082e-05	0.00255116943663903	2.66395259041884	OCIAD2	no
MRPS33	-0.65279479201514	9.31303871228594	-4.60523609858914	2.0729108217532e-05	0.00255116943663903	2.65012499545794	MRPS33	no
NDUFB11	-0.655848808975433	11.6324503536409	-4.60426986338648	2.08010336583613e-05	0.00255116943663903	2.64694566851107	NDUFB11	no
DNMT1	-0.723424078602621	10.8612375030794	-4.60328988936593	2.0874230242292e-05	0.00255116943663903	2.64372145138195	DNMT1	no
BCL7B	-0.5179047777183	8.78453253590095	-4.59217152541552	2.17224703063405e-05	0.0026311342158555	2.60716323357337	BCL7B	no
CD3G	-0.895852408642561	9.65879198698866	-4.5778581362518	2.28640484729829e-05	0.00274489983703085	2.56016025910522	CD3G	no
MESDC1	-0.697009616185433	7.86398854086417	-4.57445791512757	2.31437107871428e-05	0.00275410158367	2.54900455981186	MESDC1	no
TBXAS1	1.26626132100502	10.9648581375173	4.55964496605511	2.44014245368628e-05	0.00285405761777236	2.50045063816985	TBXAS1	up
CLCF1	-0.503490519660495	8.14958061849933	-4.55961030972497	2.44044437315048e-05	0.00285405761777236	2.50033712861869	CLCF1	no
FHIT	-0.853839709654101	7.97642402214324	-4.55603863107285	2.47175604156401e-05	0.00285725837381596	2.48864102897121	FHIT	no
APOA1BP	-0.544774838581038	9.87395201467944	-4.55450674988562	2.48530508705797e-05	0.00285725837381596	2.48362593820192	APOA1BP	no
DNAJB9	-0.617299759761641	8.92172943253718	-4.54774422872328	2.54598702574539e-05	0.00289077518075589	2.4614962609868	DNAJB9	no
CD2	-0.900552220428564	12.0014133269578	-4.54234665783747	2.59545397181674e-05	0.00289077518075589	2.4438444412487	CD2	no
APEX1	-0.966171994363787	11.0120710616226	-4.54156352215035	2.60270844707162e-05	0.00289077518075589	2.44128415899091	APEX1	no
PLK2	-0.733714575789114	7.31826499456232	-4.5391198122249	2.62547258144548e-05	0.00289077518075589	2.43329636019986	PLK2	no
C12orf57	-0.937533404647812	11.5843863927595	-4.53911284219151	2.62553778651138e-05	0.00289077518075589	2.43327358005067	C12orf57	no
POLG2	-0.468178300505495	7.98088269348506	-4.5367334256252	2.6478897524962e-05	0.00289077518075589	2.4254979096638	POLG2	no
HSP90AB1	-0.866519085588534	10.7060681136738	-4.53507043850584	2.66362153615278e-05	0.00289077518075589	2.42006460429692	HSP90AB1	no
TOE1	-0.720396578402824	7.90042990444495	-4.52740268765747	2.7373429193328e-05	0.00292798945000688	2.39502484897413	TOE1	no
TSPAN13	-0.745010891015655	8.20675251566185	-4.52699231645791	2.74134392028896e-05	0.00292798945000688	2.39368531399571	TSPAN13	no
IL7R	-1.22503493776996	12.347639907953	-4.52481562140116	2.76266143005219e-05	0.00292798945000688	2.38658110965943	IL7R	down
BANF1	-0.768834282497826	11.0830287804903	-4.5215403834951	2.7950419127559e-05	0.00293934407662376	2.37589460876693	BANF1	no
RNF125	-0.850253000497625	8.75144043182908	-4.51410492660317	2.86992938941581e-05	0.00299488169975499	2.35164784423056	RNF125	no
TRAPPC6A	-0.578450746208453	8.8237298215353	-4.50181122299311	2.99805116035495e-05	0.0031046993924714	2.31160059499996	TRAPPC6A	no
RPL8	-1.45966633562001	11.9546257864898	-4.49701098519478	3.04957427437322e-05	0.00311183207805315	2.29597791622838	RPL8	down
UQCRFS1	-0.705266021049852	12.0397202752791	-4.49683696792049	3.05145817012802e-05	0.00311183207805315	2.2954117171737	UQCRFS1	no
SRP14	-0.879221733019056	12.7793768226438	-4.49478536106634	3.07375422717914e-05	0.00311183207805315	2.28873721372951	SRP14	no
RPL30	-0.884466355390179	14.5751978357559	-4.48842446324427	3.14389407751e-05	0.00315622046134999	2.26805264260266	RPL30	no
IL21R	-0.516316926134516	7.63369271485119	-4.48661487153264	3.16413078832079e-05	0.00315622046134999	2.26217074794454	IL21R	no
C15orf48	-1.0570316280869	7.45011775532054	-4.4801500020728	3.23746771890092e-05	0.0032058019762489	2.24116674985418	C15orf48	down
CLEC2D	-0.490894772270849	8.67178847609801	-4.47282654855849	3.32254214756507e-05	0.00324213978413127	2.21739105927074	CLEC2D	no
CXCL2	-0.963000958491488	7.34056023314586	-4.47182889839122	3.33429851450308e-05	0.00324213978413127	2.21415364126951	CXCL2	no
MRPL49	-0.826028071683304	9.04326484152958	-4.46831155022854	3.37607074975359e-05	0.00324213978413127	2.20274250525183	MRPL49	no
DNAJB1	-0.935652674953413	10.1230989576974	-4.46725523216663	3.38871470168416e-05	0.00324213978413127	2.19931640756231	DNAJB1	no
CDC25B	-0.789841504705148	11.0019615616247	-4.46684316835761	3.393659511622e-05	0.00324213978413127	2.19798001316674	CDC25B	no
ARL4C	-1.02700639862482	8.64545166573804	-4.45181636451458	3.57885435010462e-05	0.00337777851884984	2.14928672515566	ARL4C	down
MRPS21	-0.771262387832696	10.3847887705179	-4.45129642853095	3.58543496030058e-05	0.00337777851884984	2.14760335024833	MRPS21	no
FYN	-0.838278500496724	10.5909818483425	-4.44109472969147	3.71695874464395e-05	0.00341187539083227	2.11459331137048	FYN	no
EIF1	-0.595975004157136	12.4906459311589	-4.4392551847987	3.74116867373223e-05	0.00341187539083227	2.10864499511548	EIF1	no
SELM	-0.603864269621239	8.18450571201476	-4.43905340122934	3.74383362105311e-05	0.00341187539083227	2.10799258572498	SELM	no
POP5	-0.813907055587171	9.02192505270506	-4.43892841963558	3.74548517301014e-05	0.00341187539083227	2.10758850086951	POP5	no
PDE4B	-0.83315910908874	8.69308707974949	-4.43788226909624	3.75933718160899e-05	0.00341187539083227	2.10420635432446	PDE4B	no
PPA1	-0.983261111156828	11.4603288157717	-4.43688944173961	3.77252918048681e-05	0.00341187539083227	2.10099696266319	PPA1	no
ICAM1	-0.88796596604421	7.87520499836815	-4.43162503418624	3.84323418790922e-05	0.0034528023174289	2.08398528557108	ICAM1	no
RPL36	-1.43945223264117	10.9045260696786	-4.42831247279821	3.88838272225077e-05	0.00345893939843637	2.07328602672604	RPL36	down
SNRPB	-0.644941348585284	11.3109121292684	-4.42738909524185	3.90105947192072e-05	0.00345893939843637	2.07030431108631	SNRPB	no
CYFIP2	-0.841648486021011	10.1116590564466	-4.41833359404023	4.0275265542526e-05	0.00354788475551888	2.04107917721805	CYFIP2	no
NSMCE1	-0.619719238161274	10.0267577088936	-4.41015462438312	4.14516921745464e-05	0.00360830442017571	2.01470848064501	NSMCE1	no
C17orf49	-0.941163209036164	10.9470796158716	-4.4098708190239	4.14931069989246e-05	0.00360830442017571	2.01379387021765	C17orf49	no
RRS1	-0.68082239241976	8.74097691264617	-4.40663379215912	4.1968328993176e-05	0.00361464415200822	2.0033640849534	RRS1	no
EEF2	-0.871865974124601	13.6551477601117	-4.40575057871999	4.20989072694456e-05	0.00361464415200822	2.00051901189834	EEF2	no
SNRPC	-0.635963084213955	9.67259051881124	-4.40019075489047	4.29300035367433e-05	0.00366020663831394	1.98261583613151	SNRPC	no
PDK4	1.58700197821068	8.82014476306416	4.39678676241753	4.3446682160367e-05	0.00366020663831394	1.97166023029498	PDK4	up
IL10RA	-1.26743074725708	10.9226483076215	-4.39604656994397	4.35598298019285e-05	0.00366020663831394	1.96927851417058	IL10RA	down
CXorf40B	-0.639954524819766	9.1439603644385	-4.39507492536009	4.3708792231082e-05	0.00366020663831394	1.96615235997079	CXorf40B	no
ERH	-0.804880143942158	11.0666360542632	-4.39077475424246	4.43740101800019e-05	0.0036817559224426	1.95232121708572	ERH	no
NELL2	-1.07469779462088	9.57584908882725	-4.38912675095136	4.46315462085309e-05	0.0036817559224426	1.947022352663	NELL2	down
HARS	-0.615519695240472	9.19494628385025	-4.38817897677826	4.4780313077033e-05	0.0036817559224426	1.94397540420762	HARS	no
STARD4	-1.04453869301659	7.2765675703434	-4.38468844071418	4.53323663692862e-05	0.00370469206123937	1.9327567189257	STARD4	down
PHF10	-0.522755246588623	8.68918386485621	-4.379441016162	4.61747374442493e-05	0.00375093705490231	1.91589979698368	PHF10	no
PIM3	-1.52097321308065	8.81454671305151	-4.37364756457128	4.71224140272059e-05	0.00380513493269687	1.89730062860879	PIM3	down
KLRB1	-0.857452323692662	12.2404864329211	-4.36999778270998	4.77291002833213e-05	0.00383131937540555	1.88558983367487	KLRB1	no
HMGN4	-0.693880982143863	11.5046104543525	-4.36380914653981	4.87751771338958e-05	0.00389225913528488	1.86574410236976	HMGN4	no
SH2D2A	-0.842390876035584	7.90129403686298	-4.34902655851944	5.13647580733838e-05	0.00407493747382178	1.81839704440285	SH2D2A	no
EIF2AK2	1.65443515449613	10.8708379346181	4.34575315326128	5.19559712795316e-05	0.00409787619987282	1.8079237315471	EIF2AK2	up
COQ10A	-0.473767157165861	8.4948724897544	-4.34406690670855	5.22630972093628e-05	0.00409827269793188	1.80253012769588	COQ10A	no
FAM122B	-0.453746470798913	9.21507693274648	-4.33926269534261	5.31478051247443e-05	0.00414369611679472	1.78716930586519	FAM122B	no
CCRL2	-0.951749193920223	7.43701227803398	-4.33692373329053	5.35837726261082e-05	0.00415381405397591	1.77969393193722	CCRL2	no
NUMB	2.22795664436229	11.1366868946455	4.33361397752972	5.42066222832158e-05	0.00416444131367669	1.7691194034658	NUMB	up
ERP29	-0.777538967184002	11.9549269285938	-4.33255066103754	5.44082098479966e-05	0.00416444131367669	1.76572302985257	ERP29	no
PHB	-0.444148989439949	9.19219462594244	-4.33132334969957	5.46417922626014e-05	0.00416444131367669	1.7618033658058	PHB	no
ZNF267	-1.07445532108765	7.35376901916481	-4.32442650061659	5.59726035892511e-05	0.00424203542062447	1.73978749398292	ZNF267	down
MAL	-1.05303703764706	10.8572366936483	-4.31504611753373	5.78331858499365e-05	0.00435869444022355	1.70987272096901	MAL	down
POLR2I	-0.521913387605476	9.60070973033433	-4.30223008806855	6.04724265757678e-05	0.00453242507694401	1.66905557100602	POLR2I	no
EREG	-1.06910959225586	7.81971383456846	-4.29224242695622	6.26097997545913e-05	0.00465082003348051	1.63728993306984	EREG	down
FLT3LG	-0.734273033856137	9.17415846659142	-4.29119933326522	6.28372004767437e-05	0.00465082003348051	1.63397459543262	FLT3LG	no
DGCR6	-0.715265404377252	8.20613996404692	-4.2897969253241	6.31441957781412e-05	0.00465082003348051	1.62951788399049	DGCR6	no
CRELD2	-0.494393342524559	10.0295318054994	-4.28852724393282	6.34233898123171e-05	0.00465082003348051	1.62548361725505	CRELD2	no
EMP3	-0.689323595218001	13.2505616470532	-4.28153386889289	6.49827561301268e-05	0.0047264130410837	1.60327411131503	EMP3	no
ZNF134	-0.433341345183306	8.23852496686971	-4.28065559606004	6.51811977740634e-05	0.0047264130410837	1.60048623385203	ZNF134	no
CD79A	-0.930431025943454	9.18431794500514	-4.2792524180111	6.54994583313973e-05	0.0047264130410837	1.59603278292359	CD79A	no
RHOH	-1.19888560112607	7.61819014955373	-4.27183459107908	6.72071048817814e-05	0.00482181691924168	1.57250251571115	RHOH	down
NPL	1.58405641198021	10.6850597478002	4.2701217122722	6.7607511084346e-05	0.00482181691924168	1.56707208405271	NPL	up
EDF1	-0.617992573434375	11.467180596164	-4.26892815920548	6.78878837958987e-05	0.00482181691924168	1.56328877231159	EDF1	no
STX6	1.0081180005276	9.7952876359719	4.26709421399077	6.83208846819267e-05	0.00482729750830738	1.55747663134039	STX6	up
CRISPLD2	1.8152210697224	10.8658136224688	4.26457513464182	6.89200116748916e-05	0.0048324446347956	1.54949529526316	CRISPLD2	up
TXNL4A	-0.43121209671083	8.02517455431281	-4.26379674800197	6.91061668251767e-05	0.0048324446347956	1.54702959011743	TXNL4A	no
DUSP2	-1.57275779284335	8.69598118530276	-4.25884550633603	7.03017341343822e-05	0.00487155127549318	1.5313510079747	DUSP2	down
SERF1A	-0.616628981965924	7.41064938601332	-4.25850942246948	7.03836097594474e-05	0.00487155127549318	1.53028711274151	SERF1A	no
PJA1	-0.824143135103458	7.89257487156652	-4.25675546582629	7.08124036972683e-05	0.0048763506018129	1.5247355652284	PJA1	no
TMSB10	-0.743828782885029	15.0338118792981	-4.25412496776422	7.14602338869443e-05	0.00489610875207215	1.51641188032199	TMSB10	no
RPL13	-1.13325739097121	9.32573163965381	-4.25039602253192	7.23884300301273e-05	0.00493478111451611	1.50461701815474	RPL13	down
PHLDA1	-0.712081652984346	7.44928259590758	-4.2349403139759	7.6361625282998e-05	0.00512959119645393	1.45578794141465	PHLDA1	no
ATXN7	-1.01053132917515	7.41889198367883	-4.23394345821541	7.6625009269864e-05	0.00512959119645393	1.4526418126742	ATXN7	down
MAGED1	-0.623769700336387	8.37499691710045	-4.23366642435059	7.66983617229571e-05	0.00512959119645393	1.45176754899688	MAGED1	no
PIWIL1	0.62799228539187	7.01296153905191	4.23294226631161	7.68904240082503e-05	0.00512959119645393	1.44948239362844	PIWIL1	no
GPR35	-0.580286579993092	7.66729826872399	-4.23201622050154	7.71367097211117e-05	0.00512959119645393	1.44656046230813	GPR35	no
JMY	-0.671990896984092	7.58744191650346	-4.22326916760822	7.95010100931208e-05	0.00526102781913794	1.41897781655171	JMY	no
UBA52	-1.18334403250193	12.6367231280173	-4.21879783266286	8.07365366821454e-05	0.00531685367296109	1.40488977980858	UBA52	down
SOCS3	-0.698040384004602	7.68045456653357	-4.21028814337368	8.31394795327566e-05	0.00539587129428042	1.37809987731575	SOCS3	no
GTF3C1	-0.714575447762268	8.56219361524268	-4.20703610377472	8.40759368390584e-05	0.00539587129428042	1.36786954322723	GTF3C1	no
VNN3	1.45247974137329	8.81029633187627	4.20688550254686	8.41195503032538e-05	0.00539587129428042	1.36739588102932	VNN3	up
CD8A	-0.941205687977149	10.6399712893093	-4.20681153723176	8.41409783528605e-05	0.00539587129428042	1.36716325295162	CD8A	no
GLO1	-0.659035926091811	10.6169918184942	-4.20679144454245	8.4146800197946e-05	0.00539587129428042	1.36710005987573	GLO1	no
ITGA6	-0.599004309161418	7.84604216239917	-4.20618424922908	8.43229186486399e-05	0.00539587129428042	1.3651904593088	ITGA6	no
RBMXL1	-0.930373259803808	7.8112830114728	-4.20397636453056	8.49663318699281e-05	0.00539681479027128	1.3582480082518	RBMXL1	no
NDUFA13	-0.762612614413944	10.8812823955751	-4.20297178879867	8.52606511981389e-05	0.00539681479027128	1.35508987536884	NDUFA13	no
BZW2	-0.711231957970503	9.56770416064457	-4.20205157224358	8.55311204414216e-05	0.00539681479027128	1.35219730081934	BZW2	no
PPIF	-1.03056534284186	8.241308707773	-4.20050772168391	8.59867531050144e-05	0.00540044579917882	1.34734517972784	PPIF	down
MRFAP1	-0.885881882457051	11.8017639267539	-4.19024992461014	8.90742864744759e-05	0.00556857958669466	1.3151305363582	MRFAP1	no
RPSA	-1.60119458504384	11.8571238010029	-4.18775451052819	8.98414525999418e-05	0.00559077589894867	1.30730007578837	RPSA	down
TNFSF10	1.05527242515495	12.1758190800348	4.18406856582905	9.09863256929012e-05	0.00563616664086711	1.29573839050607	TNFSF10	up
SIGIRR	-0.814790580067905	9.07480876739654	-4.18208792485235	9.16073372647012e-05	0.00564884153333153	1.28952798673537	SIGIRR	no
DUT	-0.782623368722405	8.49215773814034	-4.1803885801976	9.21434161566753e-05	0.00565618816100207	1.28420086483485	DUT	no
TERF2IP	-0.62072927544304	10.4840817954595	-4.1790232229845	9.25763311957095e-05	0.00565716445495944	1.27992157534239	TERF2IP	no
RPS2	-0.815381544832162	14.3986118954171	-4.17384241919366	9.42369727406385e-05	0.00573281960627579	1.26369080966146	RPS2	no
FXYD5	-0.978806995596072	11.2635316214964	-4.17139806266761	9.50304452454233e-05	0.00575528134017595	1.25603674240651	FXYD5	no
FAM96B	-0.616514676771468	10.5573880834682	-4.16738425476596	9.63474143472823e-05	0.00580910676904548	1.24347347651662	FAM96B	no
SERPINB9	-1.00468001686061	7.47524906803063	-4.16288124234069	9.78458971151664e-05	0.00587335150559446	1.229386787608	SERPINB9	down
PHB2	-1.24041846026976	10.5166199486302	-4.16125678884107	9.83919814832534e-05	0.00588011286696835	1.22430706588066	PHB2	down
LTBP3	-0.412795701452876	7.81669313553925	-4.15722460190817	9.97602226297379e-05	0.00593573324646941	1.21170292748231	LTBP3	no
MAP3K4	-0.600332706502341	8.64890900559147	-4.14972421504091	0.000102354401547748	0.00603928986246156	1.18827526842705	MAP3K4	no
HCST	-0.616785841463702	12.0714532377027	-4.14961964361122	0.000102391026711349	0.00603928986246156	1.18794879941608	HCST	no
RPL7A	-1.97981675320969	10.9248557337838	-4.14536929651119	0.000103890436116981	0.00607758439121462	1.17468312951399	RPL7A	down
RNF139	-1.34054427496191	8.00981179913811	-4.14524027875606	0.000103936280315627	0.00607758439121462	1.17428057071156	RNF139	down
SNRPA	-0.679227373418794	9.35667075863986	-4.14215244320396	0.000105039338897171	0.00611572391192714	1.16464800207298	SNRPA	no
ACBD6	-0.423473951300672	8.26731988933095	-4.13459096110807	0.000107788475477106	0.00622564701754525	1.14107634878913	ACBD6	no
DDX27	-0.631096738202725	9.05434986129832	-4.13331950895612	0.000108257513685349	0.00622564701754525	1.13711512203583	DDX27	no
RPS5	-0.869932861001651	14.2238706695624	-4.13319365947228	0.000108304046597426	0.00622564701754525	1.13672307248122	RPS5	no
PRKRIR	-0.67755714889682	10.985405307345	-4.13163208292689	0.00010888304999314	0.00623252091226558	1.1318589524422	PRKRIR	no
SBK1	-0.428301098696956	8.55015525822134	-4.12944309174697	0.000109699722712596	0.00625288419461795	1.12504220666985	SBK1	no
CCT3	-0.838987177673399	9.36510782103603	-4.12485542297465	0.000111430535564751	0.00631371332323287	1.11076215284039	CCT3	no
SIRPB1	1.02500303715637	9.24879369417758	4.12415338051736	0.000111697714696734	0.00631371332323287	1.10857767068987	SIRPB1	up
LAT	-0.803221366982399	8.94689021354731	-4.12021207195125	0.000113209199392714	0.00634674099691721	1.09631764650884	LAT	no
PHF1	-0.572568760039603	8.58659002143483	-4.11929452306044	0.00011356390177373	0.00634674099691721	1.09346439874769	PHF1	no
C3orf18	-0.468449511048868	7.64170445193165	-4.11898049975462	0.000113685541961586	0.00634674099691721	1.09248797917649	C3orf18	no
BEX2	-0.797027183706199	9.21120605471014	-4.11569736028932	0.000114964857627892	0.00639185761713106	1.08228188338632	BEX2	no
ACYP1	-0.408714821994684	8.12748817133328	-4.11349850336287	0.0001158294301435	0.0064136410176601	1.07544893450557	ACYP1	no
LIG1	-0.446702729940233	8.64494402967215	-4.11081536137775	0.000116892925855009	0.00644621720385795	1.06711379358623	LIG1	no
FOSB	-0.938510901189719	8.57206770243829	-4.10431442594508	0.000119508887832691	0.00653652104333757	1.04693116967221	FOSB	no
ATP6V1F	-0.593613891565548	11.9763033680665	-4.10323994104191	0.000119946665356776	0.00653652104333757	1.04359705150245	ATP6V1F	no
TMEM126A	-0.627558108277686	10.1432674815599	-4.10191523917894	0.000120488519859123	0.00653652104333757	1.03948717586687	TMEM126A	no
CREM	-0.802814888734393	7.29858263003736	-4.10117594113004	0.000120791947993051	0.00653652104333757	1.03719382914395	CREM	no
RAN	-0.936107894384486	9.15036656086633	-4.10081680726961	0.000120939612404373	0.00653652104333757	1.03607985690443	RAN	no
MRPL9	-0.640748576419199	8.90879870678141	-4.09875554253176	0.000121790514839045	0.00655638938216857	1.02968720705512	MRPL9	no
GPR89A	-0.620923443126856	8.20900531933445	-4.09707289276962	0.000122489403960041	0.00656794962103524	1.02447008303681	GPR89A	no
DBF4	-0.780384013720472	7.71382783721168	-4.09397419230714	0.000123786591420534	0.00661137361894078	1.01486553923764	DBF4	no
ILKAP	-0.531071049263469	8.04211477673113	-4.09234450478322	0.000124474126164983	0.00662202351197707	1.00981587407898	ILKAP	no
ZNF184	-0.536357717458985	7.63262019226274	-4.08719545704815	0.000126670715220052	0.00665174108275007	0.99386862906643	ZNF184	no
RSAD1	-0.61056250645963	8.19473391975941	-4.0862500579772	0.000127078067537859	0.00665174108275007	0.9909418206684	RSAD1	no
PELI2	1.08896915754608	9.62301445318895	4.08624806421944	0.000127078927939859	0.00665174108275007	0.990935648701923	PELI2	up
ZCRB1	-0.868179494434511	8.16301562610855	-4.08557938315656	0.000127367813179155	0.00665174108275007	0.988865743782792	ZCRB1	no
USP11	-0.73947268341411	8.40492921765331	-4.08531005200586	0.000127484349219742	0.00665174108275007	0.988032081278105	USP11	no
HAPLN3	-0.547049706325232	8.03248645931005	-4.076974933746	0.00013114213679919	0.00681637635179239	0.962247443821513	HAPLN3	no
SIRPB2	-0.735974282651852	8.02726115372449	-4.0744538316701	0.000132268301448594	0.00682605101292648	0.954454205131576	SIRPB2	no
RPS3	-0.764830583240672	14.7685165650935	-4.07337876401647	0.000132751361462848	0.00682605101292648	0.951131769756917	RPS3	no
FTSJ1	-0.537992970474978	8.31120185424063	-4.0731868108964	0.000132837790609803	0.00682605101292648	0.950538601000275	FTSJ1	no
ZNF639	-0.722965100473544	7.57787831072437	-4.07081955005727	0.000133908150321529	0.00685508666891268	0.943224632269057	ZNF639	no
BAG3	-0.600089280554613	8.51842776343731	-4.06800942538184	0.00013518955299732	0.0068907149064409	0.934545457158168	BAG3	no
BAZ2B	1.18311613467741	10.4685208084019	4.06694937351521	0.000135675997008839	0.0068907149064409	0.931272316781811	BAZ2B	up
AKR1B1	-0.640750289813001	10.564762119336	-4.06582795615904	0.000136192438427099	0.0068907149064409	0.927810215931005	AKR1B1	no
APBA2	-0.805019865147723	7.64623727278663	-4.06486832711907	0.000136635877180643	0.0068907149064409	0.92484802050107	APBA2	no
ATP5J	-0.709549977371706	11.1530229590356	-4.06084912682349	0.00013850830197963	0.00695927268390983	0.912445749903682	ATP5J	no
IRF2BP2	-0.618674518214908	9.15953617961313	-4.05797744847709	0.000139861261905848	0.00700132058677024	0.903588658435896	IRF2BP2	no
NOL11	-0.557153509844142	9.76710838691248	-4.05196450091878	0.000142735598500691	0.00711616354643451	0.885054355960167	NOL11	no
CTSW	-1.11544760184034	9.970301066004	-4.05090608265777	0.000143247409015637	0.00711616354643451	0.881793484888886	CTSW	down
MYC	-0.951709947510123	9.38741816998603	-4.04918773803833	0.000144082105069568	0.00711616354643451	0.876500471577401	MYC	no
RUNX3	-0.543438434310364	9.79534261816344	-4.0459136688928	0.000145685501362636	0.00711616354643451	0.86641885632555	RUNX3	no
IARS	-0.880026656635218	8.40428258052474	-4.04441359491775	0.000146425859713324	0.00711616354643451	0.861801313831521	IARS	no
BCAS2	-1.20749512477918	8.07057225404658	-4.04433265358955	0.000146465911101199	0.00711616354643451	0.861552186827645	BCAS2	down
CCT2	-0.652306439089243	10.0961244556422	-4.04359464780541	0.000146831578591145	0.00711616354643451	0.859280829291865	CCT2	no
MT1E	-0.606908057930244	8.7856588628743	-4.04210746816767	0.000147571122604509	0.00711616354643451	0.854704451056151	MT1E	no
SEPW1	-0.847542040623489	10.1766729855637	-4.04116534482882	0.000148041477736344	0.00711616354643451	0.851805821111355	SEPW1	no
EDAR	-0.580690144946603	7.58852096400956	-4.04115442135512	0.000148046939747093	0.00711616354643451	0.85177221510204	EDAR	no
C16orf80	-0.590676099847201	9.27297508258097	-4.03909931632367	0.000149078007345064	0.00711616354643451	0.845450605754168	C16orf80	no
DDX24	-0.593495202975364	9.84052758716783	-4.03899380533673	0.0001491311296883	0.00711616354643451	0.845126097400739	DDX24	no
ZNF438	0.887576035488641	8.74116441190527	4.03875597065659	0.000149250940881786	0.00711616354643451	0.844394633370587	ZNF438	no
GTF2H3	-0.500209088016435	8.17534985079522	-4.03826367419054	0.000149499234168792	0.00711616354643451	0.842880645537152	GTF2H3	no
TCF7	-1.10927683219769	7.95015513940414	-4.03505753634905	0.000151126039924103	0.00716844705458176	0.833023170111144	TCF7	down
RRN3	-0.514906160743681	8.12729668587435	-4.03139079228454	0.000153007475634268	0.0072324021409564	0.821754947901629	RRN3	no
UXT	-1.06901489329127	10.2766764627213	-4.03030756134039	0.000153567595984475	0.00723367363585203	0.818427192453074	UXT	down
TNF	-0.952908892221238	9.19940909923412	-4.02830629163916	0.000154607620656762	0.00724999434499361	0.812280492070893	TNF	no
HINT2	-0.491551462944086	9.63082144168165	-4.02758729567057	0.000154982924963007	0.00724999434499361	0.810072589078997	HINT2	no
CCT7	-0.604614105861659	10.2455124296929	-4.02445874068509	0.00015662622612939	0.00730168860368146	0.800467974064855	CCT7	no
LETMD1	-0.612060079302189	9.1446492143668	-4.02140103261323	0.000158248530523002	0.00735205330505152	0.791084941141511	LETMD1	no
EDEM1	-0.453656358172685	9.30526253465806	-4.01875159587133	0.000159667303230634	0.0073926506335385	0.782958017589728	EDEM1	no
EGR3	-0.679961095577913	7.94154141726944	-4.0162386222308	0.000161024319251658	0.00741652735085302	0.775252490037905	EGR3	no
HMGN1	-0.672987565263925	12.6619177633053	-4.01577406764285	0.000161276394552679	0.00741652735085302	0.773828326475113	HMGN1	no
ILF2	-0.555251007767632	10.9890619660304	-4.01466309745205	0.000161880768690723	0.00741917063533226	0.770422855659678	ILF2	no
KRT18	-0.484676353920301	7.21067956836878	-4.01281682151196	0.000162889982293759	0.00744028787810485	0.764764626429709	KRT18	no
HSDL2	1.27406794904655	9.11555920821182	4.00846805845675	0.000165291116299005	0.00751581905982478	0.751442941872338	HSDL2	up
CHN1	-0.572976905745666	7.51366701440041	-4.00782039661569	0.000165651621619314	0.00751581905982478	0.749459644481901	CHN1	no
CCNB1IP1	-0.603182629192895	8.52606947210652	-4.00262209542062	0.000168572691106118	0.00762285709181867	0.733547796691531	CCNB1IP1	no
SNRPD3	-1.01868009575519	9.21149461176025	-4.00008958288429	0.000170013690254143	0.00764177681128866	0.725800112909403	SNRPD3	down
THAP2	-0.630949661061988	7.2561454626705	-3.99990760526008	0.000170117691066576	0.00764177681128866	0.725243498724406	THAP2	no
RPL3	-0.7993461078251	14.4236035546231	-3.99831507988136	0.000171030442428639	0.00765742238279508	0.720373064470084	RPL3	no
CDCA4	-0.546961023467544	8.19017967004173	-3.99337705770869	0.000173890736445225	0.00773862904238383	0.70527810805336	CDCA4	no
DNTTIP2	-1.34373092995448	8.07556882290438	-3.99309924911658	0.000174053015077036	0.00773862904238383	0.704429196287059	DNTTIP2	down
SEMA4C	-0.76587973116231	7.78879565318707	-3.99192937477416	0.000174737984814123	0.00773862904238383	0.700854730898582	SEMA4C	no
CRYZ	-0.6814416491535	9.22044680581864	-3.99126865803861	0.000175125985258133	0.00773862904238383	0.698836223886882	CRYZ	no
CHCHD7	-0.612442517871353	8.97939533461766	-3.98973332407724	0.00017603080344903	0.00775335675191408	0.694146476168593	CHCHD7	no
PIK3C2B	-0.498611131072236	8.22157482107061	-3.98739743191648	0.000177416053122861	0.00778908147787941	0.687013367205805	PIK3C2B	no
NUP35	-0.460017741162302	7.82503581915771	-3.9849358410869	0.000178887200911121	0.00780922755192316	0.679499000960726	NUP35	no
THUMPD1	-0.531355996448816	9.77768570078168	-3.98470422846459	0.000179026225021974	0.00780922755192316	0.678792106354538	THUMPD1	no
SF3B5	-0.622261250759923	11.3148964396973	-3.98171863496691	0.000180827647861685	0.00786252522721672	0.669682017363139	SF3B5	no
SLC22A4	1.15324067331125	9.99270530937343	3.97998636789688	0.000181880834529346	0.00788305240008021	0.66439806039935	SLC22A4	up
MTPN	1.91080514518996	12.0605446920331	3.9753437354503	0.000184732668371708	0.00793177724749188	0.650243087054394	MTPN	up
TSPYL4	-0.828551271864759	8.10080161261269	-3.97500947036942	0.000184939650226709	0.00793177724749188	0.649224308778035	TSPYL4	no
LRRC8A	-0.463057693706917	8.35932463134813	-3.97442519248649	0.000185301979850721	0.00793177724749188	0.647443655855533	LRRC8A	no
TNFAIP8	-0.878104834644908	8.99871494176857	-3.9743578974579	0.000185343755525205	0.00793177724749188	0.647238576306788	TNFAIP8	no
SUCLG2	-0.560022462443149	9.48846899516271	-3.97068047362673	0.000187640473999055	0.0079761315197629	0.636034775232127	SUCLG2	no
SLC25A5	-0.66245544425899	13.0540283006273	-3.9696886096803	0.000188264612871556	0.0079761315197629	0.633013940625509	SLC25A5	no
TGFBR3	-0.694547177917629	10.1875688157165	-3.96923543208681	0.000188550443221661	0.0079761315197629	0.631633881220698	TGFBR3	no
C6orf48	-1.01276198898707	10.2805368083484	-3.96873046325629	0.000188869431506776	0.0079761315197629	0.630096209065699	C6orf48	down
FSIP2	0.615267323061799	7.06701685038028	3.9680186848839	0.000189319943193547	0.0079761315197629	0.62792897591038	FSIP2	no
DDX21	-0.76010552152737	10.1059722617958	-3.95886534459032	0.000195206388894256	0.00819866833355875	0.600078724167731	DDX21	no
NDUFA9	-0.636098899879139	9.96538893612493	-3.95666559326876	0.000196647058466192	0.00821321940766412	0.593391221776967	NDUFA9	no
CCDC59	-0.567435665103684	10.5818058851522	-3.95605129402611	0.000197051201267176	0.00821321940766412	0.591524063516354	CCDC59	no
CLPP	-0.437536440093233	9.19684685741818	-3.95556890194206	0.000197369123315532	0.00821321940766412	0.590057953588387	CLPP	no
CLK1	-0.986464171049242	9.51146882958429	-3.95423118797484	0.000198253331531314	0.00822478500169358	0.585992847699884	CLK1	no
MAGEA2	0.441444457362363	6.90783453538249	3.95153146216929	0.00020004942793836	0.00826740804787049	0.577791220498749	MAGEA2	no
PAK1	1.0358843263246	10.2558845394901	3.95035927542074	0.000200834134223876	0.00826740804787049	0.574231187072796	PAK1	up
EBAG9	-0.536205368746879	8.6363348173704	-3.94994972933359	0.000201108997183935	0.00826740804787049	0.572987504002622	EBAG9	no
RGS1	-0.64721917017375	7.73477215008688	-3.94513659815052	0.000204366518982526	0.00837594017074607	0.558376896213401	RGS1	no
ATP1A1	-0.615749743251175	10.0180862352483	-3.94278466045775	0.000205976707085475	0.00841650604916132	0.55124117571361	ATP1A1	no
LDOC1L	-0.513097972222305	8.59924181376795	-3.93970183827986	0.000208105759619028	0.00847796617114634	0.541891709759438	LDOC1L	no
LHFPL2	0.737386887498698	9.07063362898053	3.93823242254987	0.000209127996675868	0.00849194371852014	0.537436816102941	LHFPL2	no
WDHD1	0.392744398575661	7.05288083465785	3.93685969854482	0.000210087328650569	0.00849194371852014	0.533275939480458	WDHD1	no
LDLRAP1	-0.760953154332535	9.10672494370112	-3.9365180045085	0.000210326779406072	0.00849194371852014	0.532240358523609	LDLRAP1	no
MATN3	0.69023373710576	6.91607884307886	3.93467986074293	0.000211619414849099	0.00849671421200113	0.526670345418252	MATN3	no
TM2D3	-0.490832428369417	9.4544417390633	-3.93443575987147	0.000211791647052697	0.00849671421200113	0.525930775472911	TM2D3	no
LOC93622	-0.486300086912856	9.23464713049551	-3.93367560418188	0.000212328859972333	0.00849671421200113	0.523627848147844	LOC93622	no
ARG1	2.27747100238474	9.13539890148614	3.93279866801478	0.000212950230877221	0.00849671421200113	0.520971450499866	ARG1	up
MRPL1	-0.733614950003764	8.45467578528188	-3.92169103748724	0.000220973656873855	0.00879099304736281	0.487354309349861	MRPL1	no
SLPI	1.43794902187894	9.12532535747293	3.92022160853492	0.000222056593959579	0.00879189214524928	0.482911250961096	SLPI	up
MRPL43	-0.383673830695759	9.02553135988206	-3.91990252782234	0.000222292422661102	0.00879189214524928	0.48194658683872	MRPL43	no
PMAIP1	-1.19842694072651	8.77076788884734	-3.91370664130402	0.00022691973110224	0.00893186498608111	0.46322390782827	PMAIP1	down
DYNLT3	-1.41295688954076	7.87477810683362	-3.9134037883873	0.000227148269217012	0.00893186498608111	0.46230919347798	DYNLT3	down
ZNF14	-0.600774631381417	7.4313746239043	-3.90972321589587	0.000229943431775799	0.00895074842079862	0.451195979726006	ZNF14	no
SERINC5	-0.971083806130709	8.31784904460139	-3.90952478971507	0.000230095059113819	0.00895074842079862	0.450597020704018	SERINC5	no
ANTXR2	1.09518889565314	10.6221328173527	3.90862130400941	0.000230786673056284	0.00895074842079862	0.447870030630302	ANTXR2	up
TRIM28	-0.823831379592498	9.27585741771002	-3.90850476452065	0.0002308760287817	0.00895074842079862	0.447518306494857	TRIM28	no
SPCS1	-0.567296077051607	12.4650778981575	-3.90812734350512	0.000231165641555958	0.00895074842079862	0.446379266285756	SPCS1	no
ARRDC2	-0.705545718368862	8.41344683837568	-3.90757871217895	0.000231587254585015	0.00895074842079862	0.444723635796901	ARRDC2	no
PLXDC2	0.695405286234733	9.53406075798112	3.90635029619652	0.000232533950416945	0.00896180560044397	0.441017081478519	PLXDC2	no
NUDT15	-0.590598008027949	7.55648317028122	-3.90405505279347	0.000234312785010683	0.0090047797208355	0.434093373235533	NUDT15	no
ZAP70	-1.05309335506439	8.77446764230831	-3.89928615348272	0.000238050618699097	0.0091225838792993	0.419715406646376	ZAP70	down
DUSP12	-0.468937385019673	9.91771727551236	-3.89742697416308	0.000239523294825813	0.00913263953307972	0.414112882010134	DUSP12	no
METRNL	-0.94164534320562	8.51295606977101	-3.89725567944359	0.00023965941867731	0.00913263953307972	0.413596774752514	METRNL	no
DAZAP1	-0.633097587859742	8.70708527618054	-3.89626248076323	0.000240450155871083	0.00913710592310115	0.410604551699942	DAZAP1	no
UBE2S	-1.0631976132527	7.21746365302214	-3.89331958516194	0.000242807889456636	0.00920092689488471	0.401741085244136	UBE2S	down
GRASP	-0.542474931407066	7.9224667499194	-3.8918919965836	0.000243959601103978	0.00921697364579333	0.397442868213266	GRASP	no
PTS	-0.668594180156433	8.80601869775555	-3.8911130990412	0.000244590189627422	0.00921697364579333	0.395098136767885	PTS	no
COPS2	-1.16851259509086	7.57122760232185	-3.88973561374838	0.000245709223721949	0.00923349398618272	0.390952141097887	COPS2	down
CKAP4	1.53342772523771	11.0016978542912	3.88840802443199	0.000246792375562402	0.0092485783615457	0.386957142571662	CKAP4	up
MDH1	-0.635199516664176	11.4910780281073	-3.88625393724268	0.000248559612198136	0.00928914517652868	0.380476747214062	MDH1	no
CCDC12	-0.486864298143271	10.685942173199	-3.88299044998516	0.000251260184722675	0.00935078757421034	0.370662849499101	CCDC12	no
IL1B	-1.51168562900525	11.0385274301718	-3.88259707170645	0.000251587606117262	0.00935078757421034	0.369480218442045	IL1B	down
SH3BP5	-1.31989613680677	7.87752227771806	-3.87684386178617	0.000256423250809445	0.00950426082308858	0.352192172154578	SH3BP5	down
IRAK3	1.31506216165715	9.82261965732062	3.87602577387726	0.000257118068854011	0.00950426082308858	0.349735098838112	IRAK3	up
TLE4	1.05160492683027	10.2658619203855	3.87468768653083	0.000258258430210575	0.00952047245716485	0.345716902781682	TLE4	up
ZNHIT3	-0.560243658025474	9.44636403990862	-3.87342827404342	0.000259336176834307	0.00953429424101412	0.341935712903548	ZNHIT3	no
EIF4H	-0.792196538253009	10.9846904416192	-3.86848986452204	0.000263604044413272	0.00966500666624447	0.327115934259896	EIF4H	no
ABT1	-0.75723426770254	8.1851192597237	-3.86573378658441	0.000266015127289482	0.00972711918277388	0.318850035515368	ABT1	no
ZNF101	-0.552947466342602	8.89187618358022	-3.86421831667571	0.000267349901337367	0.00974964720844817	0.31430639950251	ZNF101	no
LAMP2	0.817177328717797	11.2829838990648	3.86327437177095	0.00026818454202003	0.00975386460333437	0.311476827090237	LAMP2	no
BBS2	-0.419930000531481	8.71227087238152	-3.8593306216788	0.000271698752950811	0.00980294482373377	0.299659471370976	BBS2	no
KCNJ15	1.18089838806107	8.53942239956735	3.8590884066841	0.000271916021031706	0.00980294482373377	0.298933913601362	KCNJ15	up
ABHD14B	-0.776704430768261	8.68598920182357	-3.8584171545502	0.000272519009228924	0.00980294482373377	0.296923311715773	ABHD14B	no
L3MBTL3	-0.452317465790782	7.98714629858909	-3.85834191530937	0.00027258667682747	0.00980294482373377	0.296697960540287	L3MBTL3	no
TMIGD2	-0.929427258506069	7.54651142113998	-3.85719478220781	0.000273620368126946	0.00980294482373377	0.293262473522264	TMIGD2	no
NME1	-0.477229182291447	8.69624644151922	-3.85604207392303	0.000274662871672141	0.00980294482373377	0.289810901937836	NME1	no
ATP8B2	-0.627965976891101	8.60544235730047	-3.85601495292263	0.000274687445600543	0.00980294482373377	0.289729700514522	ATP8B2	no
NMB	-0.39785131321015	7.80967468891545	-3.85532324714392	0.000275314903276026	0.00980294482373377	0.287658819024705	NMB	no
TRIB1	1.42302806697307	10.1574791053321	3.85430933490751	0.000276237125724333	0.00981003363239869	0.28462369097646	TRIB1	up
NOLC1	-0.737639338470077	7.93818377774741	-3.85224703472729	0.000278122082971165	0.00985118584226326	0.278451699473313	NOLC1	no
SLC5A6	-0.442860975527632	8.50846958399076	-3.84855378955829	0.000281528617238927	0.00994587818089398	0.267403583380861	SLC5A6	no
MALAT1	-1.16153228056666	7.79270011974768	-3.84495799309901	0.000284883703600066	0.0100382657741259	0.256653052704148	MALAT1	down
PSMD8	-0.667301383126576	10.0200263998457	-3.83991532931365	0.000289653474038597	0.0101098775772915	0.241586861740697	PSMD8	no
AIP	-0.551613435267338	10.6497170863887	-3.8398328044705	0.00028973216632974	0.0101098775772915	0.241340396875755	AIP	no
SRRM1	-0.458714265485584	10.9789492278049	-3.83748482326848	0.000291979715212289	0.0101098775772915	0.234329352595954	SRRM1	no
PLAC8	-0.796238376576873	12.5109190598577	-3.83716273793824	0.000292289324868896	0.0101098775772915	0.233367809684322	PLAC8	no
EEF1B2	-1.42318357199394	11.4666215539162	-3.83674329587771	0.000292692992275277	0.0101098775772915	0.232115693602474	EEF1B2	down
PTP4A1	-0.796825611592673	7.63857352718807	-3.83639061701477	0.000293032821091236	0.0101098775772915	0.231062942037903	PTP4A1	no
DIABLO	-0.427474642372832	9.54742643754464	-3.834594282931	0.00029476958499861	0.0101098775772915	0.225701757527857	DIABLO	no
PAX5	-0.758105049725719	7.0443906448121	-3.8340636228885	0.000295284533249562	0.0101098775772915	0.224118282789786	PAX5	no
MORN3	-0.500003682992203	7.53730483696161	-3.83402594473579	0.000295321128610029	0.0101098775772915	0.224005857225167	MORN3	no
NRAS	-0.499891630569032	8.98144129892602	-3.83369453985538	0.000295643197023746	0.0101098775772915	0.22301702672222	NRAS	no
NUS1	-0.623285749013073	7.94298906414896	-3.8335533351363	0.000295780525978442	0.0101098775772915	0.222595722188582	NUS1	no
ARL4A	-0.973529499811868	7.62922099793274	-3.83347281065563	0.00029585886762382	0.0101098775772915	0.222355470011979	ARL4A	no
CHMP4A	-0.447540750881398	10.2706080070874	-3.83065199318058	0.000298615811230345	0.0101784474752534	0.213941210690679	CHMP4A	no
DDHD2	-0.579164328999137	7.86109069429575	-3.82919638833306	0.000300048074837765	0.010201634544484	0.209600717228652	DDHD2	no
HSD17B8	-0.440970426721362	8.60419416610401	-3.82676269712971	0.000302457465638493	0.0102361688048245	0.202345861393694	HSD17B8	no
ATF7IP2	-0.457047404737796	8.63468337325835	-3.82605807535663	0.000303158507612852	0.0102361688048245	0.200245894118605	ATF7IP2	no
RPL10A	-0.795186662005298	14.4598288722	-3.82588852809933	0.000303327425883788	0.0102361688048245	0.199740631163814	RPL10A	no
MAP4K1	-0.507290204552156	9.148617696802	-3.8245334353508	0.000304680738143321	0.0102563247981446	0.195702840941829	MAP4K1	no
NUCKS1	-0.478048503603853	8.21542980911275	-3.82176674529761	0.000307461789944898	0.0103243233722586	0.18746156104446	NUCKS1	no
MALT1	-0.683604916238151	8.42376849928935	-3.81937305748838	0.000309887524210576	0.010366414952168	0.180334254248376	MALT1	no
OTX2	0.519002437541883	7.03918485340791	3.81902321360844	0.000310243584739805	0.010366414952168	0.179292804192513	OTX2	no
UBE2G2	-0.378122919083788	8.41753703770753	-3.81532672810451	0.000314029798680668	0.0104442222851274	0.16829224630161	UBE2G2	no
RPL19	-0.689743841298153	14.8723136536363	-3.81524699963013	0.000314111948424884	0.0104442222851274	0.168055048954002	RPL19	no
NDUFB1	-0.871195238162114	7.82971589747491	-3.81359221800692	0.000315821641761041	0.0104552628202442	0.163132640987466	NDUFB1	no
SET	-0.624321160741594	10.8167455311406	-3.81343418300432	0.000315985386724173	0.0104552628202442	0.162662608326609	SET	no
SNRPD2	-1.10170569968645	11.1500352483913	-3.81007943538317	0.000319480602882043	0.010524549534462	0.152687582422915	SNRPD2	down
STUB1	-0.640433949569656	9.94603462929654	-3.8094756959566	0.000320113543383808	0.010524549534462	0.150892982123409	STUB1	no
HDAC1	-0.56822588997516	11.479199510592	-3.8080898282361	0.000321570989936155	0.010524549534462	0.146774173933067	HDAC1	no
SFI1	-0.517224080335512	7.68754825025369	-3.80791642473271	0.000321753796563057	0.010524549534462	0.146258881197221	SFI1	no
PPP3R1	1.44101826478958	10.8749560443007	3.80688146219795	0.000322846954639038	0.010524549534462	0.143183639903642	PPP3R1	up
RASSF1	-0.510099683679657	9.01964808407403	-3.80666662734667	0.000323074315217734	0.010524549534462	0.142545352486994	RASSF1	no
SPAG7	-0.684679412701151	9.46270310196118	-3.80625531530594	0.000323510036552459	0.010524549534462	0.141323380049012	SPAG7	no
PRKX	-0.457856750725517	8.9279830481804	-3.80393833211493	0.000325975061116267	0.0105602925184785	0.134441313323248	PRKX	no
KLHDC8B	0.989653754342031	9.29625400592047	3.80350271786751	0.000326440514082969	0.0105602925184785	0.13314770386077	KLHDC8B	no
NIT2	-0.42919679367297	8.52264739805017	-3.80260240709717	0.000327404513391479	0.0105602925184785	0.130474405251941	NIT2	no
SLC41A3	-0.391172814413562	8.56546545389205	-3.80230600550961	0.000327722479012196	0.0105602925184785	0.129594381771378	SLC41A3	no
SSSCA1	-0.597551434133879	8.09509105324564	-3.79794711827269	0.000332432794467244	0.0106866902600536	0.116657530452197	SSSCA1	no
DOCK8	0.97344624009342	10.8129144150684	3.79565446388648	0.000334936250956541	0.0107417143746488	0.109856706906198	DOCK8	no
EAF1	-0.549768459411201	8.72508109220401	-3.79357589687926	0.000337221537141009	0.0107506037420933	0.103693091454435	EAF1	no
NDUFB4	-1.11231124788177	7.39201697219716	-3.79231438692557	0.000338615783383298	0.0107506037420933	0.099953308704464	NDUFB4	down
ZSWIM2	0.611049836567012	6.78544962963962	3.79188375259464	0.000339092992096394	0.0107506037420933	0.0986768533521802	ZSWIM2	no
PLEKHA1	-0.626494306474507	10.1207833374738	-3.79184124512105	0.000339140131797358	0.0107506037420933	0.0985508605164211	PLEKHA1	no
CLEC2B	-0.785469493779448	9.46172831426233	-3.79180911895751	0.000339175763055869	0.0107506037420933	0.098455638618729	CLEC2B	no
ICAM2	-0.632644867311459	11.771393304366	-3.78865506860225	0.000342691445041711	0.0108253289778002	0.0891094200679543	ICAM2	no
MTRR	-0.579738264439186	8.41650586342998	-3.78826446589465	0.000343129254050869	0.0108253289778002	0.087952297504061	MTRR	no
HS6ST2	0.42866111612439	6.83922374139276	3.78750977627584	0.000343976669667362	0.0108268851524534	0.0857168079017203	HS6ST2	no
THOC1	-0.463633336374075	9.04313253491662	-3.78639683544452	0.000345230012080283	0.0108327052455158	0.0824206244949472	THOC1	no
GNS	0.970353236821369	12.6609152692044	3.78592860733028	0.000345758615016095	0.0108327052455158	0.0810340546920703	GNS	no
TLN1	1.18185052070186	9.9116667622038	3.78095991737374	0.000351415952035945	0.0109467373835948	0.0663266286756015	TLN1	up
NFKBIZ	-1.38241470023705	10.6400259548246	-3.78087376213077	0.000351514825695864	0.0109467373835948	0.0660717108966313	NFKBIZ	down
POLR2G	-0.529432632700161	11.2707264208036	-3.78027844372882	0.000352198754604989	0.0109467373835948	0.0643103679573089	POLR2G	no
IGSF22	-0.563713455700191	7.13953349864935	-3.7788903844699	0.000353798373115506	0.0109467373835948	0.06020423193202	IGSF22	no
NUP214	1.5885146412449	11.7999975503737	3.77859243394375	0.000354142641153284	0.0109467373835948	0.0593229587510393	NUP214	up
IL33	0.63054337326956	6.88401304721499	3.77850835967356	0.000354239843092889	0.0109467373835948	0.0590742929007799	IL33	no
CD1C	-0.778192079000354	8.12042667970421	-3.77718859860904	0.000355769028621973	0.0109627206207531	0.0551712865528069	CD1C	no
HP1BP3	-0.76626340382013	8.53667597861035	-3.77619867179761	0.000356920187110275	0.0109627206207531	0.0522442629689683	HP1BP3	no
KTN1	-0.884013252345982	9.04366579242182	-3.77535367523638	0.000357905630874982	0.0109627206207531	0.0497461398449746	KTN1	no
HAL	1.45926343361026	9.64052063488337	3.77528188250667	0.000357989476263721	0.0109627206207531	0.0495339096084404	HAL	up
CD247	-0.858859906912047	12.9558787468573	-3.77351193151051	0.000360062526075178	0.0110013698845402	0.044302442414625	CD247	no
PRKACB	-1.01147526688235	7.83458199313963	-3.77256334896331	0.000361178276047785	0.0110106617817174	0.0414993198014466	PRKACB	down
F5	1.01029951925332	9.09691195270734	3.77051905736163	0.000363594094792827	0.0110594562555146	0.0354597666787555	F5	up
UBA2	-0.768932830596919	7.93043033873926	-3.76929865918882	0.000365043652527827	0.0110700907232375	0.0318552347344765	UBA2	no
UBASH3A	-0.50010207353008	8.32462857391647	-3.7688518431491	0.000365575751438185	0.0110700907232375	0.0305357100908736	UBASH3A	no
G0S2	-1.73228340430907	8.37988944527151	-3.76695644947982	0.000367841181406131	0.0110798355702079	0.0249393476978819	G0S2	down
PEBP1	-0.696994777766182	9.58918037987227	-3.76693799094461	0.000367863309520573	0.0110798355702079	0.024884855249752	PEBP1	no
VRK1	-0.443269225437803	8.52992124689206	-3.7665341366485	0.000368347769583056	0.0110798355702079	0.0236926557590875	VRK1	no
ZNF76	-0.379674357950673	8.11334870565688	-3.76470146246371	0.000370553913854964	0.0111215362729125	0.0182834841889861	ZNF76	no
PFKFB4	1.64821386207338	11.304937803621	3.76335363422211	0.000372184473413117	0.0111458158196961	0.0143063704573043	PFKFB4	up
CRY1	-0.538719884179317	8.79103167767066	-3.76225900210203	0.000373513775717073	0.0111609865228586	0.0110770172981782	CRY1	no
EEF1D	-0.749996640272149	8.90052726474186	-3.76128214727717	0.000374703887341772	0.0111719405179747	0.0081956122787803	EEF1D	no
STX18	-0.7266392725516	7.80442096680522	-3.75692383496321	0.00038005802025574	0.0112659319064332	-0.00465442010610762	STX18	no
RNPS1	-0.676685424847015	9.2757291507396	-3.75661246342866	0.000380443325623856	0.0112659319064332	-0.00557211790026724	RNPS1	no
TNFAIP3	-1.37266716269401	10.3158229503296	-3.75622738616346	0.000380920354863007	0.0112659319064332	-0.00670698241333145	TNFAIP3	down
MLH1	-0.592591963634783	8.91610675975269	-3.75601947780745	0.000381178147210145	0.0112659319064332	-0.00731968130587735	MLH1	no
BCL9L	-0.651396070571542	7.83045954007882	-3.75070723193339	0.000387821887514392	0.011392477161305	-0.0229676425456216	BCL9L	no
BCS1L	-0.381079546770636	8.20262970349457	-3.75040346909612	0.000388205117257364	0.011392477161305	-0.0238620080574403	BCS1L	no
PSMC5	-0.66115684906703	10.8022981722163	-3.75003241077665	0.000388673739184284	0.011392477161305	-0.0249544506325226	PSMC5	no
ILF3	-0.388473903611619	8.71999389702222	-3.74991757403977	0.000388818879970824	0.011392477161305	-0.025292531063533	ILF3	no
INSIG1	-0.628200140708032	8.17930115594402	-3.74763584494849	0.000391713504431341	0.0114525547437836	-0.0320086461300235	INSIG1	no
FLJ34503	0.428896508342976	6.97753565480501	3.74470576897543	0.000395460874220388	0.01153725208532	-0.0406294465442674	FLJ34503	no
SCAND1	-0.525550967479768	9.45573382843673	-3.74033054242439	0.000401120397124133	0.0116501310470243	-0.0534944236845938	SCAND1	no
DPYD	1.04711840782982	9.42163971275309	3.73979881647759	0.000401813461664766	0.0116501310470243	-0.0550572879629305	DPYD	up
SNRPD1	-0.805119919977365	8.02476845164589	-3.73825702226761	0.000403829555427183	0.0116501310470243	-0.0595882013998512	SNRPD1	no
PDIA3	-0.952213866051837	7.63355343665435	-3.73824544673856	0.000403844728447021	0.0116501310470243	-0.0596222143812346	PDIA3	no
STOML3	0.491974426262213	7.01836889344465	3.73813584045856	0.000403988425648214	0.0116501310470243	-0.0599442730247723	STOML3	no
IRF8	-0.688130896110447	11.3760260234002	-3.73740982812742	0.000404941485662036	0.0116501310470243	-0.0620773849750398	IRF8	no
GARS	-0.438933712849074	10.4348591273001	-3.73710564847802	0.000405341431092104	0.0116501310470243	-0.0629710257442628	GARS	no
SCAMP3	-0.547928803711232	9.07538183879273	-3.73527353371212	0.000407758358338847	0.0116870312569847	-0.0683525967672463	SCAMP3	no
ZNF266	-0.875792263560953	9.02023520038298	-3.73482792689338	0.000408348283636353	0.0116870312569847	-0.0696612564153281	ZNF266	no
TMEM109	-0.522383619518282	9.69422521897058	-3.72883716266595	0.00041635895174029	0.0118673329660898	-0.0872456111063151	TMEM109	no
GPD1L	-0.407194918706452	9.8007637374417	-3.72825269015711	0.000417148486555547	0.0118673329660898	-0.0889602485655763	GPD1L	no
PRPS1	-0.52097363369934	9.79165923991956	-3.72816103190561	0.000417272432907623	0.0118673329660898	-0.0892291267040717	PRPS1	no
TRAT1	-1.2021196659129	7.80335755991942	-3.72648617325653	0.000419543497835064	0.0119069604427416	-0.0941415817148945	TRAT1	down
IFNG	-0.6152894519112	8.02195506182971	-3.72441928731369	0.000422362435667023	0.0119619390443817	-0.100201996399958	IFNG	no
RASA2	-0.628556071587207	9.01110833097113	-3.72359159474963	0.00042349636059406	0.0119690658912896	-0.102628330899912	RASA2	no
TUBB	-0.590335855276095	11.2204674500837	-3.72236913777387	0.000425176431354471	0.0119915664610286	-0.106211285789812	TUBB	no
TTC13	-0.502212667283299	9.27732067652929	-3.72069299083144	0.000427490386990368	0.0120086038576793	-0.111122799324535	TTC13	no
BTN3A2	-0.849868120080298	10.6808300949524	-3.72008225606682	0.000428336507675754	0.0120086038576793	-0.112912059091131	BTN3A2	no
PCNX	1.7342903961834	10.6278975775206	3.72001043848548	0.00042843610991573	0.0120086038576793	-0.11312244996401	PCNX	up
PRAF2	-0.650462542198619	8.05774222624908	-3.71785009925047	0.000431442608583395	0.012037037203047	-0.119450027479114	PRAF2	no
HIP1R	-0.565618721715082	7.58837812076182	-3.71748410051028	0.000431953955001703	0.012037037203047	-0.120521803019835	HIP1R	no
DHRS3	-0.494701998118076	8.51739361662292	-3.71720942240856	0.000432338095444397	0.012037037203047	-0.121326116099834	DHRS3	no
CYP20A1	-0.389510377635741	8.19645078780768	-3.71624235935768	0.000433693144452593	0.012037037203047	-0.12415757974118	CYP20A1	no
TMEM18	-0.396765789326496	8.47172248353434	-3.71610423804018	0.000433887011078432	0.012037037203047	-0.124561947892567	TMEM18	no
LRRC47	-0.736738693083849	9.40061844696953	-3.71420556078977	0.000436560398287663	0.0120864864554499	-0.13011962970999	LRRC47	no
RFC4	-0.40028692923285	8.65902810406942	-3.7123718829009	0.000439157204463367	0.0121336184027496	-0.135485379712187	RFC4	no
ZFP36	-0.904113699146581	12.8752989152127	-3.71005653819692	0.000442457228277531	0.0121999486967744	-0.14225824825489	ZFP36	no
PGD	1.80425397398866	11.5524259071563	3.70829679497149	0.000444981199295506	0.0122179040880271	-0.147404113556377	PGD	up
CA4	2.28240139452924	9.84224449951958	3.70822608977086	0.000445082897589869	0.0122179040880271	-0.147610839030389	CA4	up
CBX4	-0.567156672862279	9.25565863659277	-3.70713326498377	0.000446657581408945	0.0122179040880271	-0.15080569216729	CBX4	no
LEPROT	0.777525294409989	10.8048242155332	3.70709630825954	0.000446710926408776	0.0122179040880271	-0.150913724255747	LEPROT	no
UBE2E1	-0.97894735111082	10.4079125969654	-3.70579730068372	0.000448589845117219	0.0122336079458241	-0.154710565287189	UBE2E1	no
PMPCA	-0.362687972391207	8.91206955263971	-3.70545331406354	0.00044908865966537	0.0122336079458241	-0.155715857979316	PMPCA	no
COPS6	-0.420793985163677	9.43330828771083	-3.70472402079209	0.000450147960483563	0.0122378902443287	-0.157847008531141	COPS6	no
OSBPL3	-0.390434327193666	8.05972013598505	-3.70162246459654	0.000454679707921892	0.0123259456680353	-0.166907507030766	OSBPL3	no
ATF3	-0.612041493215531	7.34793212541531	-3.70126547799727	0.000455204096984054	0.0123259456680353	-0.167950060452637	ATF3	no
TBRG1	-0.56167021196407	7.55395723672558	-3.69992032817085	0.00045718522625534	0.0123452102710476	-0.171877911277218	TBRG1	no
CD52	-0.914318111547622	13.6515853351964	-3.69954764222614	0.000457735571748263	0.0123452102710476	-0.172966000886596	CD52	no
HYOU1	-0.699721728271379	8.22647688781295	-3.69776938783409	0.000460370247210368	0.0123696307148857	-0.178156833359213	HYOU1	no
FAM98C	-0.413172945486126	8.48125720138821	-3.69770584853418	0.000460464655094889	0.0123696307148857	-0.178342279704361	FAM98C	no
RPL35	-0.782724264722356	13.9415447239969	-3.69578453076843	0.000463328136174836	0.0124219555244028	-0.183948917638676	RPL35	no
CREBBP	0.82474004408575	9.28162705757991	3.69404644643786	0.000465933179134921	0.012456138214832	-0.189019295465759	CREBBP	no
RIOK1	-0.399385732887233	8.0632347443918	-3.69370970911132	0.000466439496766525	0.012456138214832	-0.190001461248804	RIOK1	no
C1QBP	-0.543814436799291	10.5045016353104	-3.69201776039739	0.000468991472491751	0.0124844887951399	-0.194935544101753	C1QBP	no
IPO7	-0.780136963228818	8.00921840152615	-3.6917862582253	0.000469341684027815	0.0124844887951399	-0.195610544204123	IPO7	no
EIF5	-0.59646333089443	8.99504990548761	-3.690728693706	0.000470944724495522	0.0125026147407167	-0.198693791686591	EIF5	no
EIF1AX	-0.630162283398242	8.90523330422882	-3.68869232102486	0.000474046169205806	0.0125603717411054	-0.204629127409216	EIF1AX	no
SMAD7	-0.665268389136495	7.77026019602544	-3.68698726665518	0.000476658003812065	0.012604956100808	-0.209597211071312	SMAD7	no
MRPL32	-0.587129952792944	9.86099536945891	-3.68580430795694	0.00047847815153817	0.0126093506407117	-0.213043201991152	MRPL32	no
LCK	-1.33013152096771	8.64290225304228	-3.68567134537219	0.000478683147572351	0.0126093506407117	-0.213430482477222	LCK	down
EIF2B1	-0.569781227848216	10.0463255807775	-3.68411182092811	0.000481093825563904	0.0126482923209301	-0.217972262500939	EIF2B1	no
MT1H	-1.0071315490957	8.2565865082265	-3.6792132492885	0.000488741555890766	0.0128206940426625	-0.232230490100023	MT1H	down
NUBP2	-0.712917333008708	7.86925110906416	-3.67870512174554	0.000489541464993303	0.0128206940426625	-0.233708813433884	NUBP2	no
SSR4	-0.625502999896865	12.4005109997296	-3.6770815917739	0.000492105658954873	0.0128630161259765	-0.238431382332115	SSR4	no
PLEKHF2	-0.742025752464768	8.59852683654429	-3.67619722488108	0.000493507812939055	0.0128748595967908	-0.241003304493915	PLEKHF2	no
APAF1	0.869128373445458	9.31399616821638	3.67540305898947	0.00049477020412216	0.0128830184052231	-0.243312573518676	APAF1	no
NUP107	-0.43107060688075	9.05304034181957	-3.67449637479325	0.000496215221357307	0.012892865992897	-0.245948640528287	NUP107	no
RASA3	-0.368779511085453	8.40747147692932	-3.67397426131795	0.000497049160716876	0.012892865992897	-0.247466433166267	RASA3	no
CHMP7	-0.610856184672915	8.49554922845837	-3.67283444734087	0.000498874365856658	0.0129025256654051	-0.250779422252749	CHMP7	no
FAM35A	-0.827738034181301	8.59868691971711	-3.67159238072928	0.000500870594561998	0.0129025256654051	-0.254388886190911	FAM35A	no
SERPINI1	-0.553070025684891	7.24239724875515	-3.67143735173205	0.000501120289187942	0.0129025256654051	-0.254839349056051	SERPINI1	no
USP14	-0.534787436499833	8.82996131284513	-3.67137178154304	0.000501225934370372	0.0129025256654051	-0.255029870698619	USP14	no
CDC42SE2	-0.609675787647616	10.3161965685505	-3.66821831862266	0.000506331894631164	0.0129730983314926	-0.264190097931561	CDC42SE2	no
FDX1	-0.715800520420737	7.73796208887855	-3.66706524153686	0.000508211277053743	0.0129730983314926	-0.267538341427601	FDX1	no
ARSJ	0.60551463961119	6.95557252951408	3.6669924802246	0.000508330092645975	0.0129730983314926	-0.267749599681408	ARSJ	no
RPS23	-1.0785976637176	10.9854464210597	-3.66694418476723	0.000508408971357177	0.0129730983314926	-0.267889821291287	RPS23	down
LYPD3	-0.501054239068224	7.43469478845776	-3.66673610362246	0.00050874895417618	0.0129730983314926	-0.268493953331659	LYPD3	no
ASNA1	-0.986521166867301	7.75751336356632	-3.66411249614732	0.00051305431416333	0.013043833969941	-0.276109353823386	ASNA1	no
EXOSC8	-0.520833172195763	9.70696292446358	-3.66350061035383	0.000514063412469655	0.013043833969941	-0.277884948824465	EXOSC8	no
H1FX	-0.749478631236794	9.672734000664	-3.66229186963574	0.00051606239026287	0.013043833969941	-0.28139197433941	H1FX	no
DEFB108B	0.487270010915156	6.99326516994112	3.66165508974619	0.000517118458281369	0.013043833969941	-0.283239227354724	DEFB108B	no
ACSL5	-0.608766423844903	8.44982894756082	-3.66058718752686	0.000518894152487929	0.013043833969941	-0.286336682441473	ACSL5	no
GPR97	1.36121862317651	8.72379797219384	3.66045538428252	0.000519113716216355	0.013043833969941	-0.286718938971199	GPR97	up
CUL1	-0.420832423997124	8.83735955235997	-3.66044781817398	0.000519126322868156	0.013043833969941	-0.28674088198035	CUL1	no
CHRAC1	-0.409516891028241	8.23077121939193	-3.66039461726909	0.000519214974477969	0.013043833969941	-0.286895172900891	CHRAC1	no
H2AFV	-0.913341314532889	8.03512293697178	-3.65894052474524	0.000521643610481843	0.0130806233267961	-0.291111722211859	H2AFV	no
BTBD6	-0.435201393984062	9.93275631799749	-3.65782908399853	0.000523507252489668	0.0131031354008761	-0.294333946277086	BTBD6	no
DUS1L	-0.756560063212921	8.47602192693751	-3.65725222729541	0.000524477017217542	0.0131032324412029	-0.29600609283749	DUS1L	no
AMZ2	-0.763288897957153	9.68872926637065	-3.65490735990909	0.00052843669243599	0.0131642928934945	-0.302801500810338	AMZ2	no
ZNF32	-0.451085979711543	8.36383161826017	-3.65465659467656	0.000528861833035127	0.0131642928934945	-0.303528054221593	ZNF32	no
GZMK	-0.945917637429691	11.3725871780942	-3.6534687857623	0.000530880049943085	0.0131838455501481	-0.306969120153147	GZMK	no
SSRP1	-0.570217098273837	8.3326249446074	-3.65251830240576	0.000532500315315594	0.0131838455501481	-0.309722149953755	SSRP1	no
KIAA0513	1.16705283054427	9.74976234603265	3.65248168480491	0.000532562830715109	0.0131838455501481	-0.309828202067467	KIAA0513	up
SLC25A32	-0.863383655979985	7.49873450886235	-3.65039611904716	0.000536134992083304	0.0132244569237931	-0.315867324616435	SLC25A32	no
KCNA3	-0.633885904162073	7.53604157519303	-3.64985836007036	0.000537059766939918	0.0132244569237931	-0.317424147882692	KCNA3	no
RPL24	-0.770335622846639	14.0779762471248	-3.64968844308076	0.000537352286502011	0.0132244569237931	-0.317916030999516	RPL24	no
DBI	-0.702498495367653	11.0186106174435	-3.649252993668	0.000538102625824398	0.0132244569237931	-0.319176523071381	DBI	no
HSPA5	-0.672259719672343	9.05363845733177	-3.64781351489889	0.000540590165772017	0.0132615663451414	-0.323342696415373	HSPA5	no
RPLP0	-1.93126332728626	10.036897504314	-3.64668674178981	0.000542544974121927	0.0132854966045814	-0.326603106441074	RPLP0	down
SDHA	-0.60339315442047	9.86266452141011	-3.6444761885464	0.000546399610640415	0.0133502162757018	-0.33299767652568	SDHA	no
P2RX5	-0.68704499590768	7.85754296160903	-3.64318768046052	0.000548658473417407	0.0133502162757018	-0.336723874764274	P2RX5	no
HIST1H4H	1.49660124340055	8.84743106936246	3.64236477880596	0.000550105746643829	0.0133502162757018	-0.33910316429446	HIST1H4H	up
GOLT1B	-0.577407022462664	8.41419684615653	-3.64221142466125	0.000550375859503074	0.0133502162757018	-0.339546525945428	GOLT1B	no
NFE2	1.53949551808749	12.7348899894521	3.64205272713577	0.000550655517198334	0.0133502162757018	-0.3400053234142	NFE2	up
MTMR3	0.903098603652639	9.12611813210277	3.64180489522829	0.000551092519120819	0.0133502162757018	-0.340721784768508	MTMR3	no
PDZRN4	0.531893992001137	7.02743424279702	3.63924875996624	0.000555619092569755	0.0134274076405692	-0.348109561191169	PDZRN4	no
MRPL54	-0.503916510513804	10.3235077427745	-3.63888927972271	0.000556258520860966	0.0134274076405692	-0.349148272896178	MRPL54	no
QTRT1	-0.434026593982419	7.75661614531568	-3.63723052548011	0.000559218144007162	0.0134518189867653	-0.353940373223917	QTRT1	no
RPL32	-2.29943643153947	9.97037782012912	-3.63721105189557	0.000559252978662513	0.0134518189867653	-0.353996623727393	RPL32	down
RUNDC1	0.705993521037453	9.28729596701571	3.63603503985482	0.000561360487539418	0.0134672665956121	-0.357393245110304	RUNDC1	no
C14orf166	-0.973760566111181	10.6989295359118	-3.63574543178209	0.000561880649647386	0.0134672665956121	-0.358229600143257	C14orf166	no
HAX1	-0.358144418942716	8.89469099299211	-3.63456522474966	0.00056400516422074	0.0134774032519149	-0.361637467370311	HAX1	no
AUP1	-0.600990147574077	9.26515473505411	-3.63417768329364	0.000564704454439406	0.0134774032519149	-0.362756347004827	AUP1	no
MOCS2	-0.458044603723909	7.48198723141208	-3.63385686203331	0.000565283978353205	0.0134774032519149	-0.363682540136314	MOCS2	no
YWHAQ	-0.640670155987063	12.4852403986845	-3.63062977383821	0.000571144941382668	0.013591405746972	-0.372996084657235	YWHAQ	no
NIPSNAP1	-0.4778395720378	8.73792428951404	-3.63012367755185	0.000572069341111678	0.013591405746972	-0.374456229469543	NIPSNAP1	no
ITPA	-0.495594426073147	9.14112566625495	-3.62396136642103	0.000583440020839682	0.0138373204942502	-0.392224838782576	ITPA	no
GPI	-0.704529897390636	10.0152073899395	-3.62268575457676	0.000585820539597543	0.013855574596426	-0.395900587021901	GPI	no
C1D	-1.08506202141415	7.8977574026797	-3.62187035299713	0.000587347071539903	0.013855574596426	-0.398249782750492	C1D	down
DMD	0.396962649591323	7.12636663183203	3.62098551839404	0.00058900787996382	0.013855574596426	-0.400798637140366	DMD	no
KIR2DL5A	-0.717007877327745	7.61169025275758	-3.62084900531707	0.000589264509201888	0.013855574596426	-0.401191841467349	KIR2DL5A	no
SLC22A15	0.73651485742789	9.0793797684167	3.62082139888387	0.000589316419146234	0.013855574596426	-0.401271356287381	SLC22A15	no
ATF4	-0.968200812308705	10.4262502294601	-3.62021471904171	0.000590458294686407	0.0138584035046986	-0.403018679249966	ATF4	no
GAMT	-0.400941035181596	7.91177146372999	-3.61918482382529	0.000592401564204911	0.0138799993437026	-0.405984495892279	GAMT	no
CXCR4	-1.46518269495168	10.4175701728347	-3.61828777266605	0.000594099140841135	0.0138957740425014	-0.408567321047137	CXCR4	down
TEX261	-0.378033200626325	8.48920051701024	-3.61418794150365	0.000601916835525964	0.0140543955090279	-0.420366534922453	TEX261	no
USP16	-0.559020278316851	8.75032459975604	-3.60810940509518	0.000613688238310644	0.0143046299672203	-0.437844743020538	USP16	no
NPM1	-1.64256657517098	8.31273920642718	-3.6074962903053	0.000614887669866596	0.0143080036525047	-0.439606651164113	NPM1	down
TXK	-0.570374737814573	9.00598712083552	-3.60634764863459	0.000617140762539411	0.0143328730843275	-0.442906989323672	TXK	no
MEA1	-0.690331179053878	9.1723779978816	-3.60583559423302	0.00061814770426576	0.0143328730843275	-0.444378035244545	MEA1	no
STK3	1.02685739042847	8.50165520371988	3.60533885587157	0.00061912602295562	0.0143328730843275	-0.445804953483098	STK3	up
FOLR3	1.70094696256001	10.7878121545269	3.60314665309378	0.000623461179635812	0.0143748295039283	-0.452100722697487	FOLR3	up
FLYWCH1	-0.420794085824895	7.56785571023913	-3.60312419492337	0.000623505740721235	0.0143748295039283	-0.452165207490776	FLYWCH1	no
ABCA1	1.79919301724605	10.0980337055912	3.60259683147894	0.000624552998015181	0.0143748295039283	-0.453679367652021	ABCA1	up
PSMA1	-0.962389409472264	9.8355025899656	-3.60207767864473	0.000625585586926554	0.0143748295039283	-0.455169815435537	PSMA1	no
MRPL34	-0.468221212172649	9.708024024987	-3.60175084408765	0.00062623649099378	0.0143748295039283	-0.456108061938632	MRPL34	no
DRG2	-0.397728304524732	8.53911345106551	-3.6001874455487	0.000629358995291641	0.0144221015711595	-0.46059537041685	DRG2	no
SH2D4B	0.417031586348432	6.99177586126794	3.59868510132001	0.000632373527133971	0.0144339897117367	-0.464906266885937	SH2D4B	no
ZBTB1	-0.658534803888293	7.38359226720854	-3.59852333088263	0.00063269894688179	0.0144339897117367	-0.465370389964058	ZBTB1	no
DCTN6	-1.00237781545718	8.0663641664534	-3.59809130407874	0.000633568800204621	0.0144339897117367	-0.466609819390891	DCTN6	down
DEFB114	0.505117236702242	6.78425206818428	3.59781103644373	0.000634133706928723	0.0144339897117367	-0.467413820398972	DEFB114	no
CFL2	-0.437703843601303	7.20119857729025	-3.59628365904698	0.000637220725637824	0.0144799604087148	-0.471794689466427	CFL2	no
CTSZ	1.1622173248453	9.98467794751254	3.59549695449356	0.00063881633220118	0.0144919437502361	-0.474050674776683	CTSZ	up
PTDSS1	-0.761640061086448	9.99948420869988	-3.59465921058271	0.000640519640765325	0.0145063262881843	-0.476452675611114	PTDSS1	no
TIGD6	0.745055090844532	7.21978856244611	3.59228490456232	0.000645370633194817	0.0145726038262354	-0.483258401371666	TIGD6	no
RPL23A	-2.09896607230017	10.8070494816938	-3.59210815419795	0.00064573315118178	0.0145726038262354	-0.483764924666598	RPL23A	down
ABCC1	-0.740276710557911	7.51971620740642	-3.59165245431274	0.000646668694043472	0.0145726038262354	-0.485070775457391	ABCC1	no
NUDT9	-0.439555611681252	8.17306477720642	-3.59084244770367	0.000648334808609479	0.01458332688307	-0.487391663650223	NUDT9	no
ACAT2	-0.875256694057569	7.43996048795196	-3.59037676961462	0.000649294518456015	0.01458332688307	-0.488725805717485	ACAT2	no
RPL41	-1.48339761988634	12.4139401883017	-3.58796207700089	0.000654292658775214	0.0146712962131315	-0.495641989998194	RPL41	down
GALNT1	-1.18557007799298	7.42216476578895	-3.58605506076462	0.000658265834900826	0.0147360302248591	-0.50110197614992	GALNT1	down
ANP32E	-1.0823064926899	7.89133514724354	-3.58547023895105	0.000659488878232154	0.0147390875158112	-0.50277600916504	ANP32E	down
KIF21B	-0.616830031376088	8.45541935445998	-3.58093137507875	0.000669054870405679	0.0148687693117056	-0.515762402540727	KIF21B	no
HSPBP1	-0.609883571107927	7.39467028090506	-3.58075448105343	0.000669430349062543	0.0148687693117056	-0.516268310080874	HSPBP1	no
ZNF571	-0.508300265038527	7.52531538893207	-3.5801809373072	0.000670649144081978	0.0148687693117056	-0.517908504477837	ZNF571	no
TCL1A	-0.715223862054621	7.82771344218548	-3.57970417110886	0.000671663891808534	0.0148687693117056	-0.519271810451847	TCL1A	no
PABPC5	0.534553994347617	6.8483393940209	3.57944309674737	0.000672220180813095	0.0148687693117056	-0.520018299378195	PABPC5	no
PPP1R8	-0.774533353092185	8.34356555945715	-3.57933485946322	0.000672450937979071	0.0148687693117056	-0.52032777158129	PPP1R8	no
MFHAS1	-0.579885457952221	8.46536736096708	-3.57909451488277	0.00067296361177851	0.0148687693117056	-0.521014943675375	MFHAS1	no
TRIAP1	-0.556325300435367	9.13010403358313	-3.57515683249439	0.000681416161033091	0.015031043318008	-0.532268997584548	TRIAP1	no
PACS2	-0.436630122755182	8.05422110569083	-3.57460296023026	0.000682613167285868	0.0150330036159092	-0.533851347989751	PACS2	no
C10orf107	0.484938517510135	6.90650678306061	3.57167793760797	0.000688967870353657	0.0151316640309503	-0.542205191889023	C10orf107	no
CCNG1	-1.01514025452994	9.17148930125697	-3.57151480872407	0.00068932392533741	0.0151316640309503	-0.542670957318354	CCNG1	down
ZNF12	-0.42291568564295	8.61800715243899	-3.57073432562364	0.000691029879532568	0.01513614966911	-0.544899202481135	ZNF12	no
AVEN	-0.409705641983513	7.8326175958805	-3.5701654730524	0.000692275789193311	0.01513614966911	-0.546523054271625	AVEN	no
RARA	0.563994760481091	8.69836089868862	3.56947518546296	0.000693790538640408	0.01513614966911	-0.548493331939181	RARA	no
SLC25A37	1.76167847472086	12.9009349933986	3.569383833589	0.000693991235013005	0.01513614966911	-0.548754057867394	SLC25A37	up
ADD3	-1.00621150258778	10.5386365412422	-3.56837407849542	0.000696213309539642	0.0151602403807621	-0.551635697598494	ADD3	down
NME1-NME2	-1.40696138127329	8.40287789552854	-3.56781187124137	0.000697453439395636	0.015162906023784	-0.553239897486859	NME1-NME2	down
GALNT11	-0.379831032659514	9.39952677275695	-3.56689822610483	0.000699473263725603	0.0151824868731224	-0.555846541537587	GALNT11	no
CLSTN1	-0.644536087795153	8.91789453248099	-3.56511168570721	0.000703438918652339	0.0152241814584989	-0.560942326772622	CLSTN1	no
COX8A	-0.442934266526466	12.8552269052817	-3.56502196478369	0.000703638638838184	0.0152241814584989	-0.561198196189032	COX8A	no
C10orf55	0.550317787150322	7.09065799489202	3.56407009395672	0.000705760843412424	0.0152327998296541	-0.563912520676318	C10orf55	no
ISOC1	-0.507356437499947	8.75410316195694	-3.56334551348396	0.000707380382808516	0.0152327998296541	-0.56597839800796	ISOC1	no
TSEN34	1.00927275394169	11.7439837493987	3.56309510587097	0.000707940900748551	0.0152327998296541	-0.566692281149749	TSEN34	up
PARK7	-1.08653683703395	10.8146776518752	-3.56260706452424	0.000709034557860388	0.0152327998296541	-0.568083537611284	PARK7	down
FOSL1	-0.47627296557608	7.28549134910136	-3.56215897537404	0.000710040100903272	0.0152327998296541	-0.569360794367399	FOSL1	no
KLRC3	-0.739052036430755	7.91242080583432	-3.56149254841944	0.000711538118784505	0.0152327998296541	-0.571260220956348	KLRC3	no
ITPK1	1.03315809472656	9.59250015234411	3.56122313232323	0.000712144574787017	0.0152327998296541	-0.572028036132483	ITPK1	up
MRPL10	-0.882378228757531	8.55957906940799	-3.56083465892034	0.000713019894724336	0.0152327998296541	-0.57313508951329	MRPL10	no
RAD17	-0.670080846521945	7.79331212198665	-3.55927084340912	0.000716553894803597	0.0152613397730466	-0.577590789696558	RAD17	no
NOC4L	-0.430965005794504	7.78952341602492	-3.55924795734908	0.000716605737537278	0.0152613397730466	-0.577655988407611	NOC4L	no
HADHA	-0.837885357097546	9.10235769757445	-3.5579300998908	0.00071959704477133	0.0152772260033839	-0.581409896251825	HADHA	no
ANKMY2	-0.428889850797756	8.90014058401943	-3.55792705627034	0.000719603966988229	0.0152772260033839	-0.581418564944798	ANKMY2	no
ABCA12	0.504398543057278	6.96508732539498	3.55513157903133	0.00072598863938635	0.0153586368618633	-0.589378485862975	ABCA12	no
LIN7A	1.08400160458941	8.23055197611182	3.55491764617037	0.000726479460056756	0.0153586368618633	-0.589987477837814	LIN7A	up
OSCAR	0.996386844409416	10.3073422814103	3.55476272334687	0.000726835092534	0.0153586368618633	-0.590428474106451	OSCAR	no
TXNDC11	-0.480786572770064	8.61345565058322	-3.55220345671533	0.00073273402242604	0.0154294124586324	-0.597711768434795	TXNDC11	no
COL11A1	0.41947279638207	7.00909858119095	3.55158969279438	0.000734155459278448	0.0154294124586324	-0.599457945557336	COL11A1	no
C6orf136	-0.326712612003767	8.5171029745222	-3.5509543350649	0.00073562966824917	0.0154294124586324	-0.601265352151666	C6orf136	no
MTHFD1	-0.807376813485185	7.78334613575258	-3.55064095797718	0.000736357827718426	0.0154294124586324	-0.602156741127495	MTHFD1	no
CBWD1	-0.94553143981112	7.60212827922965	-3.550608682239	0.000736432862182104	0.0154294124586324	-0.602248545322722	CBWD1	no
AKAP14	0.317737216675546	6.75124167843385	3.55036111602181	0.000737008644640559	0.0154294124586324	-0.602952697704837	AKAP14	no
TBC1D5	-0.682509287014295	8.07502058853602	-3.54869389165772	0.000740897391901289	0.0154869245277856	-0.6076939551383	TBC1D5	no
ZNF468	-0.709082847570427	7.41577234980055	-3.54798516921885	0.000742556367566892	0.0154948166475664	-0.609708985472007	ZNF468	no
FASTK	-0.421751753368797	8.94167021188228	-3.54755743609684	0.000743559312808916	0.0154948166475664	-0.610924984598272	FASTK	no
TUBB3	-0.827099546355523	7.76166863418057	-3.54490117017152	0.000749816601509572	0.0156012454234338	-0.618474336544254	TUBB3	no
FMR1	-1.07792738862479	7.52994792521773	-3.54396743081255	0.000752028053679078	0.0156232964413635	-0.621127239450409	FMR1	down
SATB1	-0.48278420222324	8.0558083415891	-3.54291214588717	0.000754534836893188	0.0156310454506803	-0.62412492757281	SATB1	no
NR5A2	0.389117175823053	6.98996584158556	3.54256572929934	0.000755359464978764	0.0156310454506803	-0.625108847398837	NR5A2	no
TRIM55	0.36047184825008	6.9234202841038	3.54235659285836	0.000755857718977315	0.0156310454506803	-0.625702823088339	TRIM55	no
XPA	-0.718959760495069	7.75627001421499	-3.53995979360966	0.00076159029395288	0.0157123652984802	-0.632508432484686	XPA	no
RPS17	-0.752693001168801	14.665068918875	-3.53974482216901	0.000762106469585726	0.0157123652984802	-0.633118688736259	RPS17	no
GOLGA4	-0.427689992724539	7.91200915043833	-3.53845454285952	0.000765211601178017	0.0157524439781198	-0.636781000308724	GOLGA4	no
PDHX	-0.419775116348509	8.57266181478509	-3.53609316476444	0.000770925565840914	0.0158460245851482	-0.643481260024146	PDHX	no
LGR6	-0.462865011529256	7.43911458205158	-3.53547669679724	0.000772423932224322	0.0158528034259533	-0.645229970512122	LGR6	no
MAN2A1	-0.993690674333507	7.46302141790546	-3.53400299029493	0.000776017100374784	0.0159024894013358	-0.649409573345196	MAN2A1	no
TRIM21	0.69286603928953	9.87262820229261	3.53294632348989	0.000778603222390822	0.0159314197812276	-0.652405706251422	TRIM21	no
HDHD2	-0.676825763932193	9.09985032281789	-3.53091213603439	0.0007836048422813	0.0159856193922471	-0.658171916919271	HDHD2	no
DGKA	-0.784898302085178	8.58131023911982	-3.53011829208979	0.000785565001443837	0.0159856193922471	-0.660421601387354	DGKA	no
CCL3	-1.84855113389503	8.95134988638375	-3.53004605319313	0.000785743604834054	0.0159856193922471	-0.660626303787767	CCL3	down
TNIP2	-0.532661687540617	8.25100535843468	-3.52995632118737	0.000785965511914256	0.0159856193922471	-0.660880572385034	TNIP2	no
TTC3	-0.419721803522551	9.18924726402684	-3.52871387050124	0.00078904421832565	0.016004682013586	-0.664400803724122	TTC3	no
DGKD	-0.720569423926166	8.09688328696097	-3.52835849499067	0.000789926919812894	0.016004682013586	-0.665407539688297	DGKD	no
HIST1H4F	0.523062023333506	7.08073322232015	3.52777194677568	0.000791385873900165	0.016004682013586	-0.667069015743297	HIST1H4F	no
ABHD13	-0.618045446441005	7.51987343217866	-3.5276771844937	0.000791621821547708	0.016004682013586	-0.667337425681762	ABHD13	no
RBBP6	-0.706594836983146	7.41498210955295	-3.52554807140391	0.000796940736232646	0.0160882411126965	-0.673366806318586	RBBP6	no
RBBP7	-0.863597091116619	9.26533789448585	-3.52389538673843	0.000801092838113473	0.0161480318601001	-0.678045367597322	RBBP7	no
PEMT	-0.358077287780314	7.87273459405995	-3.52295616833515	0.000803461623295069	0.0161541401743552	-0.68070355072021	PEMT	no
ATXN10	-0.845737062387893	7.96585436898712	-3.5228311503831	0.00080377743017026	0.0161541401743552	-0.681057342673116	ATXN10	no
CD99	-1.06976207664643	10.1651705399568	-3.52204306737329	0.000805770917243837	0.0161702489102513	-0.683287373464459	CD99	down
RCN2	-1.00442185955304	7.41708774462886	-3.51985092554684	0.000811340762488158	0.016257974570036	-0.689488745342291	RCN2	down
POMP	-1.07643797958526	7.43879058781067	-3.51778730115034	0.000816617476496135	0.0163020629283998	-0.695324252313488	POMP	down
AHSA1	-0.519449527946138	9.70695391450361	-3.51737205566128	0.000817683197318073	0.0163020629283998	-0.69649821167467	AHSA1	no
PSMD3	-0.625966664405589	7.9086434361686	-3.51716713098416	0.00081820961996192	0.0163020629283998	-0.697077530204745	PSMD3	no
PPP1R15B	-1.27962209314612	8.56160305890822	-3.51711340147908	0.000818347696759565	0.0163020629283998	-0.697229418945417	PPP1R15B	down
HIST2H2BE	0.880291959225993	9.81390337998323	3.51456564172271	0.000824920527727765	0.0164089030486142	-0.704429980539572	HIST2H2BE	no
APBA1	-0.496847176502471	7.06082888272804	-3.5131898936122	0.000828490566500588	0.0164557877381361	-0.708316748147585	APBA1	no
CACNA2D2	-0.535269620017423	7.65747879883416	-3.51142063740147	0.000833103326068811	0.0164849219485886	-0.713313794803319	CACNA2D2	no
SORT1	0.848612670418746	9.15535841516889	3.511211102847	0.000833651231897766	0.0164849219485886	-0.713905490468424	SORT1	no
TMC7	0.480937198167313	7.06384345575885	3.51078965579528	0.00083475429820272	0.0164849219485886	-0.715095526889989	TMC7	no
MUTYH	-0.381253779283744	8.21893799644461	-3.51046994587301	0.00083559200931445	0.0164849219485886	-0.715998226778786	MUTYH	no
DNAJB14	-0.596319274220649	8.39904604506286	-3.50969628128213	0.000837622487718685	0.0164849219485886	-0.718182443794974	DNAJB14	no
DUSP19	2.42644220182837	11.606942466904	3.50954296431899	0.000838025423170196	0.0164849219485886	-0.718615252297899	DUSP19	up
SDF4	-0.630673889350374	9.36592325750276	-3.50937634696807	0.000838463522374033	0.0164849219485886	-0.719085593321322	SDF4	no
SLC5A12	0.384811056469318	6.71857997678288	3.50871407945941	0.000840207022280415	0.0164952944489958	-0.720954951614626	SLC5A12	no
NDEL1	1.17896277143784	10.5258285877934	3.50795942409559	0.000842197941441465	0.016510487389588	-0.723084808499871	NDEL1	up
PIGW	-0.510779453419155	7.263388173114	-3.50629804586954	0.00084659676160624	0.0165727729696252	-0.727772644892477	PIGW	no
MYO1G	-0.619520073712897	11.0189181579657	-3.50445520905634	0.000851501548374502	0.0166255464567999	-0.732970794951729	MYO1G	no
ADH5	-0.739831963876546	8.12894708690298	-3.50436449547424	0.000851743681813058	0.0166255464567999	-0.733226627528456	ADH5	no
TP53BP2	-0.647466342256568	8.2216413646049	-3.50322949311115	0.000854778771337329	0.0166608172585664	-0.736427221378602	TP53BP2	no
RNF4	-0.813202306989611	9.25715031164582	-3.50249606447481	0.000856745478722559	0.0166751924883074	-0.738495056142181	RNF4	no
SYTL1	-0.801276236761097	9.65836754970724	-3.49986773386112	0.000863828759188042	0.0167518048269053	-0.745903063736434	SYTL1	no
KLRG1	-0.991838167128902	7.66189033981887	-3.499464357061	0.000864920757961192	0.0167518048269053	-0.747039667558336	KLRG1	no
ALPK1	1.44835789633215	9.6288798057368	3.49856629299879	0.00086735665490367	0.0167518048269053	-0.749569854315623	ALPK1	up
GZMA	-0.765782129127867	12.1686228293875	-3.49835059946482	0.000867942668386408	0.0167518048269053	-0.750177481328374	GZMA	no
SPCS2	-0.958157553824032	7.63650002391156	-3.49825893707246	0.000868191817914654	0.0167518048269053	-0.750435694639645	SPCS2	no
FCRL1	-0.575296470101199	7.15198499751773	-3.49767403001578	0.000869783266128886	0.0167518048269053	-0.752083275595226	FCRL1	no
C1orf122	-0.404607108511119	8.69052487212781	-3.49755265006713	0.000870113870371065	0.0167518048269053	-0.752425159063429	C1orf122	no
TLR6	0.871198868588675	8.59369832495885	3.49738877763928	0.000870560401221304	0.0167518048269053	-0.752886716152994	TLR6	no
SCARNA15	-0.650943305970557	7.12607049497579	-3.49629794833637	0.000873538316215119	0.0167814030072666	-0.755958744646121	SCARNA15	no
NR4A1	-0.785659128143291	7.41493864376753	-3.49591990846866	0.000874572602545883	0.0167814030072666	-0.757023245982742	NR4A1	no
PANK2	0.741297876910162	9.0746458522778	3.49416866770373	0.000879379039289941	0.016846515529506	-0.761953481682546	PANK2	no
FBXO25	-0.928447262722187	7.44630956415514	-3.49377983658706	0.000880449617456861	0.016846515529506	-0.763047930783832	FBXO25	no
ANAPC4	-0.437727998864382	9.89821561288968	-3.4925547359724	0.000883830812247719	0.0168533477073371	-0.766495718070162	ANAPC4	no
REPS2	1.15450257795821	8.51403006097659	3.49242503362835	0.000884189502567347	0.0168533477073371	-0.76686069148795	REPS2	up
SCMH1	-0.413417946448125	7.69905860256885	-3.49230063501611	0.00088453365528704	0.0168533477073371	-0.767210732210263	SCMH1	no
RNASEL	0.998260718158818	9.91912519685728	3.49145825256792	0.000886867480937487	0.0168741153525918	-0.769580866037275	RNASEL	no
RNF24	1.28015127077786	10.6234861727047	3.49073427769094	0.000888877926611934	0.0168886806056267	-0.771617547337175	RNF24	up
SELK	-0.769408227526803	10.8181142119297	-3.48985361745802	0.000891329311827254	0.0169103628783045	-0.774094640807998	SELK	no
UQCRH	-0.646734673230354	12.5377340678492	-3.48899770812879	0.000893717948430019	0.0169103628783045	-0.776501722195336	UQCRH	no
NDP	0.540594274121518	7.04234935810063	3.48860543155208	0.000894814726872008	0.0169103628783045	-0.777604795420839	NDP	no
GALNT12	-0.379879376489927	7.62854462480745	-3.48843341979352	0.000895296062738545	0.0169103628783045	-0.778088463046121	GALNT12	no
EXOC8	-0.573880549815598	8.09403360437461	-3.48799111793583	0.000896534872628297	0.0169103628783045	-0.779332068194484	EXOC8	no
RPS27L	-0.895731187651844	7.45643696856162	-3.48740335963153	0.000898183597868502	0.0169103628783045	-0.780984487907902	RPS27L	no
IQCB1	-0.346767029843274	8.21695673918516	-3.48720353723292	0.000898744776297915	0.0169103628783045	-0.781546225544875	IQCB1	no
TAF6	-0.680399932285352	8.01486612707057	-3.48577823318662	0.000902757242137578	0.0169623334443745	-0.785552404326222	TAF6	no
ZNF628	-0.525158668710262	7.22131920654517	-3.48531447757356	0.00090406645198027	0.016963437742136	-0.786855674934921	ZNF628	no
FAU	-0.735350359451051	13.8644421928421	-3.48483221436692	0.000905429820781018	0.0169655537965681	-0.788210835581775	FAU	no
PRPF19	-0.534202111301566	9.30288341754536	-3.4834840939774	0.000909251344425626	0.0169709756470106	-0.791998402248815	PRPF19	no
TNNI3K	0.653044977069161	7.07622366777758	3.48297636348537	0.000910694574223618	0.0169709756470106	-0.793424629509186	TNNI3K	no
KARS	-1.06651627229364	9.85107151220612	-3.4825850808773	0.000911808282332437	0.0169709756470106	-0.794523658484256	KARS	down
PACSIN2	1.31081862915701	11.6365387319917	3.48238881176973	0.000912367409884376	0.0169709756470106	-0.795074905728923	PACSIN2	up
DPH2	-0.351649337813001	8.17923563867883	-3.48212892230259	0.00091310827846918	0.0169709756470106	-0.795804807535454	DPH2	no
CCT4	-0.617688969785487	8.38162508025282	-3.48187646217696	0.000913828514743532	0.0169709756470106	-0.796513809633904	CCT4	no
GIMAP8	0.946005120126964	10.4647257867029	3.48164961813939	0.000914476131355208	0.0169709756470106	-0.797150843345881	GIMAP8	no
FTO	-0.67970794876577	8.11552934802465	-3.47953131807847	0.000920544718122148	0.0170565559396538	-0.803098230312767	FTO	no
SF3B1	-0.625374455484192	9.8089781904437	-3.47865981244644	0.000923052517631719	0.0170565559396538	-0.805544396899985	SF3B1	no
ANKRA2	-0.469711596735074	9.3611058416673	-3.47854258226165	0.000923390347309304	0.0170565559396538	-0.805873411083217	ANKRA2	no
DMTF1	-0.503381606806247	10.0198773217785	-3.47820570124578	0.000924361811765361	0.0170565559396538	-0.806818849029618	DMTF1	no
SEMA3E	2.19877705649483	10.343492659212	3.47737836269742	0.000926751725949621	0.0170565559396538	-0.809140472854208	SEMA3E	up
DPM1	-0.488297018040113	10.9837507797422	-3.47698594441192	0.000927887344317656	0.0170565559396538	-0.810241524343691	DPM1	no
IARS2	-0.592715425975513	9.67365608293322	-3.47675108909522	0.000928567622908815	0.0170565559396538	-0.810900444764273	IARS2	no
RABEP2	-0.686883207047614	7.2935827235896	-3.4765515368186	0.000929146014993674	0.0170565559396538	-0.811460294364297	RABEP2	no
OXA1L	-0.598858662160374	10.7660476818986	-3.47608661643593	0.000930494888999688	0.0170582346813105	-0.81276455957502	OXA1L	no
UBR2	1.28405549354858	9.76378506764206	3.47499068887219	0.000933681859098028	0.0170783583840451	-0.815838566779668	UBR2	up
SDC4	-0.537461984165422	7.27087645645353	-3.47460828488401	0.000934796329178414	0.0170783583840451	-0.816911035236362	SDC4	no
PSMD2	-0.560243016152265	9.6774345603075	-3.47441184284179	0.000935369326208576	0.0170783583840451	-0.81746193513961	PSMD2	no
ARL6IP5	-0.655420161329051	12.8818726489724	-3.47299423503118	0.000939514200273502	0.0171031565964273	-0.821436849739873	ARL6IP5	no
PPIA	-0.757795640316937	8.76578323402545	-3.47267192933385	0.000940459001932884	0.0171031565964273	-0.822340432465611	PPIA	no
CCDC104	-0.719291927435378	7.49715692878664	-3.47265463729136	0.000940509717008311	0.0171031565964273	-0.822388909073088	CCDC104	no
TTLL1	-0.42377754662342	7.44414904916388	-3.47205976729502	0.000942255965677784	0.0171119738023893	-0.824056473907212	TTLL1	no
ZNF273	-0.592983288007243	7.21462285901513	-3.47100022924913	0.000945373872951976	0.0171456443321745	-0.827026148931561	ZNF273	no
SUMO3	-0.508330267226835	11.2086511821294	-3.47051582744596	0.00094680258155976	0.0171486299351665	-0.828383631818407	SUMO3	no
CREB5	0.733392674232409	8.60312402842959	3.46988865688944	0.000948655418799929	0.0171516584697516	-0.830141022636852	CREB5	no
ST3GAL5	-0.425563224902932	9.15397234215877	-3.46960369356216	0.000949498415950426	0.0171516584697516	-0.83093944735425	ST3GAL5	no
RNF44	-0.598214567148547	10.110593171921	-3.46594973617629	0.000960370947418519	0.0173042256243487	-0.841173451524802	RNF44	no
NSUN6	-0.340104930098684	7.77257040356488	-3.46567604225149	0.000961190072633789	0.0173042256243487	-0.841939726611479	NSUN6	no
MAP3K2	1.15989532064254	9.57908725764124	3.46548205320837	0.000961771054161797	0.0173042256243487	-0.842482823580218	MAP3K2	up
SNHG8	-1.30293949224964	8.03408636562114	-3.46439897644934	0.00096502090644626	0.0173397001547682	-0.845514665178929	SNHG8	down
ZNF99	0.546089852530184	6.97691274305912	3.4638112323424	0.000966788832250503	0.0173484884898285	-0.847159666720461	ZNF99	no
AMPD2	-0.988462303639804	7.68454005778924	-3.46297411353388	0.000969312176608641	0.0173540693530179	-0.849502309384932	AMPD2	no
RANBP6	-0.747724214845516	7.83605302280963	-3.4628594466377	0.000969658305291725	0.0173540693530179	-0.849823170827337	RANBP6	no
TNRC6C	-0.636492876227481	6.99263852900542	-3.46200616992248	0.000972237653915729	0.0173773070000274	-0.852210592941802	TNRC6C	no
TNFRSF10C	0.90796340367172	8.61233279290429	3.46118281976775	0.000974732704751261	0.0173974053242364	-0.85451391310263	TNFRSF10C	no
CAMK4	-0.899197242275823	7.10185567733922	-3.46015334576785	0.000977860927596229	0.0173974053242364	-0.857393354143946	CAMK4	no
GCH1	-1.38797400530341	8.826686803395	-3.45926226384506	0.000980576306825389	0.0173974053242364	-0.85988525442669	GCH1	down
CDX1	-0.642104192671479	7.18726153044078	-3.45923967070077	0.000980645247380144	0.0173974053242364	-0.859948430369721	CDX1	no
IMPG1	0.50198785481681	6.79101475555612	3.45876989258107	0.000982079766486315	0.0173974053242364	-0.86126198269362	IMPG1	no
ARFIP2	-0.676544525143654	7.72292493041187	-3.45876742242043	0.000982087314648685	0.0173974053242364	-0.861268889227697	ARFIP2	no
AK5	-0.449451981850555	7.22016833439845	-3.45810001715195	0.000984128746189936	0.0173974053242364	-0.863134825209566	AK5	no
TBC1D9B	-0.527948904827211	8.44044391397978	-3.45596959770096	0.000990672135402305	0.0173974053242364	-0.869089469782577	TBC1D9B	no
TMEM87B	-0.637032055716168	7.78834565321109	-3.45596120772062	0.000990697985807927	0.0173974053242364	-0.869112915452589	TMEM87B	no
RPL36AL	-0.593353078193166	13.5036113544804	-3.45588507888743	0.00099093257592072	0.0173974053242364	-0.869325654573352	RPL36AL	no
TMEM9	-0.371450729345396	8.34416324628305	-3.45560253357059	0.000991803696510554	0.0173974053242364	-0.87011518953325	TMEM9	no
UBE2N	-0.495899243589063	10.4112810639903	-3.45559355953758	0.000991831376405771	0.0173974053242364	-0.870140265562901	UBE2N	no
MAGEB6	0.662609351085917	6.92304438272651	3.45555630283763	0.00099194630041263	0.0173974053242364	-0.870244371038173	MAGEB6	no
PTHLH	0.401911998635253	6.98086384788086	3.45539169215384	0.000992454218438471	0.0173974053242364	-0.870704329696994	PTHLH	no
MRFAP1L1	-0.748791149387174	9.2953982666294	-3.45486787744178	0.000994072127178551	0.0173974053242364	-0.872167887226473	MRFAP1L1	no
COX6C	-0.586614208627109	12.9069931732205	-3.4542366011195	0.000996025275368962	0.0173974053242364	-0.873931501009036	COX6C	no
ALDH18A1	-0.385117937076625	8.10129992044365	-3.45419797402268	0.000996144904364713	0.0173974053242364	-0.874039407640866	ALDH18A1	no
ANPEP	1.51090355528435	9.86921320756354	3.45338775749813	0.000998657304556868	0.0173974053242364	-0.876302601649495	ANPEP	up
SSB	-1.07643544658933	7.73802913897335	-3.45332113078739	0.000998864174362809	0.0173974053242364	-0.876488695707904	SSB	down
NAP1L3	-0.493031704938375	7.37055519340931	-3.45243272738925	0.00100162646992594	0.0173974053242364	-0.878969854270611	NAP1L3	no
ZC3H7A	-0.713676415266428	7.91045849880286	-3.4524243255137	0.00100165262824551	0.0173974053242364	-0.878993317249378	ZC3H7A	no
TIPARP	-0.640115664769867	10.2307667509237	-3.45212783833352	0.00100257612332681	0.0173974053242364	-0.879821259611338	TIPARP	no
DCDC1	0.532691761662769	6.79873962349693	3.45202180151423	0.00100290660155936	0.0173974053242364	-0.880117356662864	DCDC1	no
HMG20A	-0.434597163744874	8.13985849265411	-3.45162622598267	0.00100414037806849	0.0173974053242364	-0.881221907936266	HMG20A	no
KIAA1143	-1.0495875174649	7.5080720977549	-3.4504360814486	0.0010078610490744	0.0174278413922328	-0.884544599133203	KIAA1143	down
EZH2	-0.354920351930243	7.61883612453664	-3.45024283233329	0.00100846642288831	0.0174278413922328	-0.885084047680308	EZH2	no
SNX17	-0.465692606845238	11.1974084757868	-3.44866310690378	0.00101342802373123	0.0174598963111468	-0.889493047271691	SNX17	no
SF3A1	-0.664475693900135	8.5356406900351	-3.44850778205474	0.00101391711519829	0.0174598963111468	-0.889926485169571	SF3A1	no
MRPS36	-0.651892142517118	8.49920174521179	-3.44842356645067	0.00101418238929557	0.0174598963111468	-0.89016148551243	MRPS36	no
NUDT21	-0.812452294006142	7.66504479764589	-3.44706790457518	0.00101846170511243	0.0174907152476401	-0.89394388245177	NUDT21	no
BASP1	1.80496246604031	13.1023342751695	3.44703962322745	0.001018551160669	0.0174907152476401	-0.894022778987882	BASP1	up
IGBP1	-0.64215753239688	10.6012429025744	-3.44541313973793	0.00102370836968875	0.0175544805522816	-0.898559460023999	IGBP1	no
CAPN7	-0.508430796019613	8.17214283756355	-3.44505336553259	0.00102485246921768	0.0175544805522816	-0.899562770751447	CAPN7	no
UCHL3	-0.552953143216355	9.58771994187304	-3.44427315638178	0.00102733773677025	0.0175748596936006	-0.901738319031019	UCHL3	no
TBX21	-0.882783113732887	7.75522687898484	-3.4430046119726	0.00103139073609248	0.0176167765222998	-0.905274850394683	TBX21	no
ARHGAP17	-0.630417593432234	9.05051243395086	-3.44269408401886	0.00103238517877255	0.0176167765222998	-0.906140428661476	ARHGAP17	no
IGSF11	0.407973192825303	7.12575164807891	3.44131183624659	0.00103682275753175	0.0176702732772309	-0.909992732578869	IGSF11	no
AP2A2	-0.360448210607087	8.19075669444027	-3.43924680836955	0.00104348602125633	0.0177546477651958	-0.915746017449537	AP2A2	no
LYPLA1	-1.26408539697213	8.0145296889048	-3.43896729454111	0.00104439104501152	0.0177546477651958	-0.91652458228891	LYPLA1	down
ITGAL	-0.614103932140749	10.6976867018123	-3.43856127042191	0.00104570701488445	0.0177547701676126	-0.917655457058357	ITGAL	no
IL2RG	-1.49027749900186	8.86229289088128	-3.43810039352106	0.0010472026724213	0.0177579393175843	-0.918939002324009	IL2RG	down
MPG	-0.8327903133473	7.51395610672075	-3.43713247899142	0.00105035039052477	0.0177890803968278	-0.921634277970862	MPG	no
PABPC3	-2.11372402942396	8.42446206457119	-3.43659563227081	0.00105210011172087	0.017796496403498	-0.923128975084963	PABPC3	down
USF2	-0.617006622393715	9.03589929212728	-3.43579291518008	0.00105472152465195	0.0178186204276816	-0.925363622655763	USF2	no
NRD1	0.96538730598278	11.3804769330128	3.43499567435412	0.00105733117730256	0.0178225737108052	-0.927582680979065	NRD1	no
PLEKHG2	-0.669205450801707	7.35286646438981	-3.4349188226176	0.00105758306333468	0.0178225737108052	-0.927796573731359	PLEKHG2	no
PRCP	1.61174334364357	11.1567532413255	3.43361477138253	0.00106186584227096	0.0178725459258659	-0.931425506113457	PRCP	up
RABGGTB	-0.537801919539685	9.08540659690649	-3.4321666653486	0.0010666409769593	0.017930670995576	-0.935454240217799	RABGGTB	no
PPP1CC	-0.630480325869414	12.3539133735953	-3.43068648891624	0.00107154287977425	0.0179640271396023	-0.93957102564196	PPP1CC	no
MIS12	-0.472043818714326	9.67495138133222	-3.43040412558391	0.00107248040303617	0.0179640271396023	-0.940356222708001	MIS12	no
SNAI1	-0.552710295066631	6.99518747349784	-3.43036877936292	0.00107259781682721	0.0179640271396023	-0.940454510583293	SNAI1	no
HCN3	-0.438173739196253	7.42051938956967	-3.42982430247744	0.0010744080100792	0.0179721566766145	-0.94196846196028	HCN3	no
MAN1C1	-0.522856584694005	7.96339850677228	-3.42847052852143	0.00107892137914838	0.0180254278688754	-0.945732018698266	MAN1C1	no
ALPL	2.93428634055018	11.857872595952	3.42745104487902	0.00108233209878763	0.0180601688218364	-0.94856557791349	ALPL	up
MARCKSL1	-0.606027179350418	10.275954664131	-3.42584858011166	0.00108771384968464	0.0181276733228769	-0.95301834165771	MARCKSL1	no
GNGT1	0.571298038217471	7.1263468271656	3.42536385795615	0.00108934673625335	0.0181326108270097	-0.954364963723588	GNGT1	no
PDCL2	0.545613122168112	6.99040716113367	3.42483004628007	0.0010911476767482	0.0181403301259388	-0.955847815739161	PDCL2	no
RAPGEF4	0.702468356056176	7.14073978281722	3.4242660291903	0.00109305358543428	0.0181497734883738	-0.957414406365928	RAPGEF4	no
TAF11	-0.560027915907056	7.56466043152657	-3.42311304906184	0.00109695951252374	0.0181923627712677	-0.960616340217179	TAF11	no
PSD3	0.395463001018337	7.17900385595643	3.42213405333704	0.00110028640782497	0.0182125628858716	-0.963334537532704	PSD3	no
MRPL14	-0.489496352433646	9.68090118039866	-3.4219647938359	0.00110086256570947	0.0182125628858716	-0.963804436573916	MRPL14	no
IGFBP3	-0.450298477698133	7.62626406323771	-3.42026954429356	0.00110664896077605	0.0182718011226066	-0.968509939553515	IGFBP3	no
PHF19	-0.334591844363139	8.30282435686751	-3.42012694708566	0.00110713699858342	0.0182718011226066	-0.968905675455758	PHF19	no
FYTTD1	-0.749127540797645	8.83692913572639	-3.41892486075912	0.00111125923651354	0.0183111048447258	-0.972241268036004	FYTTD1	no
EDNRB	0.422993576190841	7.12414511977673	3.41825398665336	0.00111356613581362	0.0183111048447258	-0.974102492807273	EDNRB	no
ABHD5	1.33496304018523	9.64821584247268	3.41784900879098	0.00111496090551087	0.0183111048447258	-0.975225915951499	ABHD5	up
DYSF	1.2028139173665	11.2944018313608	3.41705150515227	0.00111771239586033	0.0183111048447258	-0.977437959373659	DYSF	up
RBM8A	-0.704504898006216	7.99764761694641	-3.41646679491818	0.00111973380437623	0.0183111048447258	-0.97905955626427	RBM8A	no
TBCA	-0.581723706254266	12.312349161384	-3.41540133257336	0.00112342612841166	0.0183111048447258	-0.98201396190332	TBCA	no
SRPK1	1.04124895479014	10.5483808383508	3.41492869035221	0.00112506774198541	0.0183111048447258	-0.983324347417532	SRPK1	up
BTBD1	-0.826081781601737	8.75208431059432	-3.41488878033747	0.00112520646412045	0.0183111048447258	-0.983434991104936	BTBD1	no
HSP90AA1	-1.02503707779656	10.7244017429569	-3.41457563215701	0.00112629548943953	0.0183111048447258	-0.984303110813412	HSP90AA1	down
CCDC91	-0.48483268603811	7.69948366342606	-3.41445232846872	0.00112672457241023	0.0183111048447258	-0.984644922737931	CCDC91	no
CAMK2D	-0.530636599220021	7.42333267208353	-3.41432246361446	0.00112717665480591	0.0183111048447258	-0.985004914029639	CAMK2D	no
SLC19A1	1.23859556149557	8.52125545269832	3.41427627598754	0.00112733748344761	0.0183111048447258	-0.985132946025466	SLC19A1	up
PADI4	1.9823238235438	11.9528057188415	3.41422590520188	0.00112751290291105	0.0183111048447258	-0.985272572405814	PADI4	up
TAOK3	-0.963601611799676	7.29904803401865	-3.41396686800224	0.00112841542460495	0.0183111048447258	-0.985990594346596	TAOK3	no
SLC1A4	-0.390574923333164	7.45241341437811	-3.41355819490072	0.00112984068923027	0.0183123283035817	-0.987123315980042	SLC1A4	no
FRRS1	0.632557524858422	7.15166294017107	3.41215911446275	0.00113473295432465	0.0183412396793546	-0.991000467790077	FRRS1	no
COL8A1	0.421139089726954	6.94406360829977	3.41212691394317	0.00113484578789866	0.0183412396793546	-0.991089689799301	COL8A1	no
STARD7	-0.707109782886212	9.98022949054383	-3.41166037304414	0.00113648178204038	0.0183412396793546	-0.992382329761795	STARD7	no
CRBN	-0.583556176578698	10.4996615486228	-3.41144291374164	0.00113724509750778	0.0183412396793546	-0.992984801502954	CRBN	no
HIPK1	-0.708082173745868	7.30921916876656	-3.41111857534269	0.00113838447663398	0.0183412396793546	-0.993883334339335	HIPK1	no
ULK3	-0.569193848265061	7.95206553965097	-3.40929745558138	0.00114480203937685	0.0184227573738865	-0.998927421194683	ULK3	no
TPRKB	-0.942095623976042	7.9232638587474	-3.4087570040412	0.00114671315069943	0.0184283710775727	-1.00042400140933	TPRKB	no
ITM2A	-1.00343659339118	8.63392533307596	-3.40843090976378	0.0011478677252358	0.0184283710775727	-1.00132692169544	ITM2A	down
TSN	-0.724372226259686	7.81863712800835	-3.40718740938066	0.00115228058681296	0.0184773504027241	-1.00476951008456	TSN	no
LMNB1	0.838075789742993	9.45786841222714	3.40595394872733	0.00115667367732698	0.0185140953256123	-1.00818347143446	LMNB1	no
FUNDC2	-0.772912678150757	7.61290984518284	-3.40577802113004	0.0011573015506501	0.0185140953256123	-1.00867033468894	FUNDC2	no
PTGDS	-0.788480533460316	8.82598871108472	-3.4045087104413	0.0011618411992869	0.0185648265129872	-1.01218253380766	PTGDS	no
LRRC2	0.494508576530765	6.8983339746226	3.40357190392867	0.00116520245935289	0.0185966312512722	-1.01477412600091	LRRC2	no
DPP4	-0.465982725873321	8.16490107841621	-3.40198990090465	0.00117089958169774	0.0186442927405105	-1.01914951010209	DPP4	no
DIRC2	1.01397029132412	9.36424734119713	3.40197941049682	0.001170937447657	0.0186442927405105	-1.0191785191185	DIRC2	up
CPD	1.08011966889503	10.1483579822083	3.40090318816119	0.00117482832022778	0.0186621680859175	-1.02215426637991	CPD	up
UNK	-0.658221641114887	7.17716529151385	-3.40057012015805	0.00117603493935475	0.0186621680859175	-1.02307506894062	UNK	no
RBM28	-0.373527271965951	8.01295623028795	-3.40046519462649	0.00117641530018795	0.0186621680859175	-1.02336513438563	RBM28	no
CYP4F3	0.809541661567918	7.44155657778072	3.40014886373206	0.00117756272162357	0.0186621680859175	-1.02423959117502	CYP4F3	no
HEXIM1	-0.606560941668721	7.96773805831448	-3.39818153185463	0.001184722593582	0.0187537301103074	-1.02967680437205	HEXIM1	no
CECR6	0.882420424085691	8.63898250482674	3.39763565590165	0.00118671653204077	0.0187633991534558	-1.03118509409871	CECR6	no
LILRB3	0.962044224423481	13.855646399828	3.39589650570237	0.00119309037216285	0.0188422165177663	-1.03598938952527	LILRB3	no
RRAGD	1.10618627707635	10.0214869020868	3.39408074073641	0.00119977954668696	0.0189258248027387	-1.0410035631083	RRAGD	up
TTF1	-0.68098288099918	7.33824728766866	-3.3923249587628	0.00120628147138346	0.0189916388653867	-1.04585037956147	TTF1	no
VPS52	-0.564901150888153	9.06411312615011	-3.39200871772123	0.00120745609582771	0.0189916388653867	-1.04672318000968	VPS52	no
MARK4	-0.665806232400247	7.6432339872352	-3.39182161134082	0.00120815158048273	0.0189916388653867	-1.04723955313908	MARK4	no
RPL14	-1.12226108448819	10.4750753505095	-3.39045093149893	0.00121325803894321	0.0190282415831361	-1.05102174808369	RPL14	down
ATG4A	-0.401833510298703	8.09207968974007	-3.39035977843387	0.00121359835195981	0.0190282415831361	-1.05127323542083	ATG4A	no
ZNF549	2.62863722900487	12.6846500230529	3.39006808191356	0.0012146879854781	0.0190282415831361	-1.05207798281652	ZNF549	up
AKAP2	-0.60824219523144	7.21025733958268	-3.38812939182492	0.00122195351452384	0.019119978521373	-1.05742535577506	AKAP2	no
STARD5	-0.375748817792357	7.35339445923126	-3.3877254356751	0.00122347256522436	0.0191216921887485	-1.05853930441163	STARD5	no
SMN1	-0.732722660432089	7.24079748592505	-3.38638784263997	0.00122851525294995	0.0191784095759712	-1.06222720922358	SMN1	no
USP1	-0.723776784349942	8.74666169420803	-3.38456236388941	0.00123542897759186	0.0192641718505876	-1.06725868918933	USP1	no
PIK3CG	0.89031420912646	9.888993797711	3.38301689116748	0.00124131096436219	0.0193336676722589	-1.07151697159179	PIK3CG	no
CYBRD1	0.980820702939766	10.015956115096	3.38247685573832	0.0012433725459755	0.0193435687599812	-1.07300463633585	CYBRD1	no
PQBP1	-0.34320660678069	8.67607806153736	-3.3817404087973	0.00124618914518011	0.0193651797749294	-1.07503310818533	PQBP1	no
IDH3B	-0.485657208926199	9.81820612963409	-3.38135203598877	0.00124767693595126	0.0193661159188957	-1.07610272346277	IDH3B	no
ATRX	-0.694638559132122	7.32634599246449	-3.38015328822312	0.00125227973504272	0.0194116503296624	-1.07940366468953	ATRX	no
ATP5G3	-0.883622946027741	7.97438144331531	-3.37915807407356	0.00125611322322395	0.0194116503296624	-1.08214354360698	ATP5G3	no
PPAP2A	-0.36367494274924	7.5748432458361	-3.37889892319978	0.00125711327147838	0.0194116503296624	-1.08285691071276	PPAP2A	no
FKBP2	-0.539738480805005	8.3827847637711	-3.37882294357156	0.00125740661513561	0.0194116503296624	-1.08306605356268	FKBP2	no
PSMC4	-0.614627809990175	9.2138119490955	-3.37860487416303	0.00125824890127453	0.0194116503296624	-1.08366629758041	PSMC4	no
EEFSEC	-0.78854651841498	7.38795495900595	-3.37835984566914	0.00125919595238854	0.0194116503296624	-1.08434071624853	EEFSEC	no
COPZ1	-0.49119076346952	10.2824854128166	-3.37766698913059	0.00126187753617828	0.0194294406196024	-1.08624756212749	COPZ1	no
CEBPD	0.91823524312381	12.7407185731531	3.37674901133641	0.00126543872892871	0.0194294406196024	-1.08877356876769	CEBPD	no
GADD45B	-0.62085258118597	9.27911661847638	-3.37647666489691	0.00126649709271783	0.0194294406196024	-1.08952289734973	GADD45B	no
UFD1L	-1.0436952822831	8.46187019849696	-3.37640006541625	0.00126679491621197	0.0194294406196024	-1.0897336442802	UFD1L	down
APH1B	0.782698610881541	9.60489541016806	3.37593285326482	0.0012686128996626	0.0194294406196024	-1.09101900767282	APH1B	no
MRPL3	-1.16515691299827	8.25122429315326	-3.37584801801827	0.00126894326912633	0.0194294406196024	-1.09125238793726	MRPL3	down
COL6A2	-0.454205730741238	7.41897832298439	-3.37520178912846	0.00127146251502937	0.0194460659288482	-1.09303002209452	COL6A2	no
NDRG1	-0.685237270055501	9.53439159724361	-3.3722767506862	0.00128292467009422	0.0195785776810436	-1.10107328440888	NDRG1	no
RPL6	-1.90155099303268	9.44371894001942	-3.37218934018852	0.00128326869812736	0.0195785776810436	-1.1013135729705	RPL6	down
PSME1	-0.88075102015547	11.3840608881082	-3.3718877654596	0.00128445629781282	0.0195785776810436	-1.10214255956343	PSME1	no
HMGN2	-0.963635990687262	12.1299025732517	-3.37116819788783	0.00128729414862567	0.0195863536552524	-1.10412034718564	HMGN2	no
CASP7	-0.569699614545342	7.67890417991112	-3.37102641683123	0.00128785400711228	0.0195863536552524	-1.10451000980381	CASP7	no
NDUFS6	-1.24426606770087	8.20955237421314	-3.37037079024235	0.00129044590886116	0.0195915222067184	-1.10631175069668	NDUFS6	down
RPS12	-0.611185107573021	15.37461408011	-3.3699594663648	0.00129207451962024	0.0195915222067184	-1.10744199722252	RPS12	no
PI4K2B	-0.713775608201576	7.59338558916852	-3.36984544002579	0.00129252634343306	0.0195915222067184	-1.10775530525605	PI4K2B	no
RNF7	-0.645375348751324	7.74904178181087	-3.36850924822767	0.00129783207716084	0.0196499887932633	-1.1114261996479	RNF7	no
UBAP2	-0.544912491130517	8.08035199482628	-3.36750997273051	0.00130181343253973	0.0196802828688818	-1.11417084605693	UBAP2	no
NOTCH2NL	-1.17415587722285	8.16232747260998	-3.36724785762155	0.001302859671732	0.0196802828688818	-1.11489068965042	NOTCH2NL	down
DCTN3	-0.684831745330976	9.75587197507907	-3.36691609666663	0.00130418504342656	0.0196802828688818	-1.11580174638638	DCTN3	no
GPR171	-0.931268538621931	7.88828876116344	-3.36591119833214	0.00130820735031507	0.0197072825253698	-1.11856095084529	GPR171	no
MAGEA11	0.369413257135763	7.0387844719851	3.3655150795453	0.00130979611388485	0.0197072825253698	-1.11964844259494	MAGEA11	no
GZMB	-0.976956034232625	11.8658374154205	-3.36538148158142	0.00131033236310508	0.0197072825253698	-1.12001519858377	GZMB	no
PPID	-0.973414669068802	7.58455298840104	-3.36337698848459	0.0013184031512829	0.0198067078076454	-1.12551679132374	PPID	no
STRA13	-0.461811060976942	9.79125347015274	-3.36238297808468	0.00132242278260399	0.0198451188814222	-1.12824415839463	STRA13	no
EPHA6	0.462949971426622	7.09446297781546	3.36164973344658	0.00132539533358846	0.0198507233010839	-1.13025568568576	EPHA6	no
POM121	-0.765340092798976	7.55947051271476	-3.36156905525532	0.00132572278569822	0.0198507233010839	-1.13047699390085	POM121	no
ZBTB2	-0.4354049166208	7.86999721409847	-3.36046193399854	0.00133022403520805	0.0198774018620072	-1.13351357250711	ZBTB2	no
WDR47	-0.846314581028588	7.35697786833231	-3.36041013803175	0.00133043497646341	0.0198774018620072	-1.13365562030029	WDR47	no
FAM19A4	0.472783116686677	7.02586222837923	3.35925376969541	0.00133515257146785	0.0199142995088518	-1.13682651462611	FAM19A4	no
KLHDC2	-0.541302401860836	10.3310943793743	-3.35908546251232	0.00133584052432959	0.0199142995088518	-1.13728797045327	KLHDC2	no
RMI1	0.731593235255882	9.16195034719704	3.35851208871729	0.00133818669476111	0.0199273772789564	-1.13885989894744	RMI1	no
FBXL3	-0.890357176893443	7.31487430273106	-3.35794273398804	0.00134052027108433	0.0199402390323794	-1.14042062879274	FBXL3	no
PRPF38B	-0.451092516589581	8.7807080988341	-3.35693343372303	0.00134466647294241	0.0199583161569863	-1.14318690723578	PRPF38B	no
HSPE1	-0.760261272001831	9.98912829300629	-3.3566994901674	0.00134562924004671	0.0199583161569863	-1.14382801641969	HSPE1	no
AQP3	-0.778171194447619	7.6943215969085	-3.35657322409008	0.00134614914371535	0.0199583161569863	-1.14417402891241	AQP3	no
RNMTL1	-0.416394823366904	9.18310473165551	-3.3557893696043	0.00134938093135542	0.0199843905183052	-1.14632186213867	RNMTL1	no
PDZD11	-0.88377346021227	7.60400986667638	-3.35488651119946	0.00135311244721525	0.0200178009366654	-1.14879535482463	PDZD11	no
MESDC2	-0.785470501939453	7.20751658880016	-3.35354716022208	0.00135866594583118	0.020058854115295	-1.15246384023617	MESDC2	no
PTPLAD1	-0.444449128799633	8.94152542686126	-3.35344432319951	0.00135909323904084	0.020058854115295	-1.1527454699354	PTPLAD1	no
SCP2	-1.24924774771646	8.42843983129912	-3.35283276045924	0.0013616369370888	0.020058854115295	-1.1544201757917	SCP2	down
CRTC2	-0.440899009533771	8.15850813668625	-3.35256135107231	0.00136276726126051	0.020058854115295	-1.1551633378409	CRTC2	no
BCHE	0.547559364615687	6.94790225731529	3.35225440339583	0.00136404665766714	0.020058854115295	-1.15600376010645	BCHE	no
ATR	-0.417793565005756	7.56850727868929	-3.35207455651632	0.00136479680897663	0.020058854115295	-1.15649615628541	ATR	no
CAPSL	0.306951841849448	6.98604443432925	3.35172935830585	0.00136623774159904	0.020058854115295	-1.15744121150086	CAPSL	no
SRI	-0.481029452509306	8.40837837799543	-3.34933581845953	0.00137626848828729	0.0201735298573847	-1.16399222739418	SRI	no
SORBS3	-0.419943764994374	7.65391012240887	-3.34903248699546	0.00137754463096478	0.0201735298573847	-1.16482220536887	SORBS3	no
ECHDC3	1.22142870021965	9.02090995409823	3.3488032792539	0.00137850966960015	0.0201735298573847	-1.16544933150526	ECHDC3	up
HIST1H4J	-0.562834213755409	7.4685199397494	-3.34689726250542	0.00138655937954814	0.0202694661023168	-1.17066317656035	HIST1H4J	no
DDN	-0.679032599185333	7.10357340179796	-3.34610389972643	0.00138992306602055	0.0202967667531052	-1.17283279847389	DDN	no
FOXF2	0.389679913599942	7.15433998133926	3.3449209484582	0.00139495283558315	0.0203278767979562	-1.17606718398891	FOXF2	no
FOXP1	-0.579586862363541	8.05540232408525	-3.34489804952678	0.00139505036848719	0.0203278767979562	-1.1761297857937	FOXP1	no
TLR5	0.761737791349308	10.0842738351868	3.3444201349872	0.00139708740921093	0.0203357165164758	-1.17743625669629	TLR5	no
BLNK	-0.782071920170583	7.27570647915259	-3.34349508431236	0.00140103828353482	0.0203713669393712	-1.1799646986442	BLNK	no
PDPK1	0.858534128355246	8.52117579314437	3.34183938693108	0.00140813608595818	0.0204526489744204	-1.18448902836451	PDPK1	no
SRM	-0.411970047667211	8.67201298250814	-3.34147302510849	0.00140971122124276	0.0204536282645768	-1.18548993596395	SRM	no
ATAD3A	-0.435217560036235	7.67924012183488	-3.34077757244431	0.00141270582574632	0.0204751786667463	-1.18738972040379	ATAD3A	no
LYSMD3	-0.590547608428217	7.53800157179581	-3.33996885863498	0.00141619568217848	0.0205038533878691	-1.18959856403518	LYSMD3	no
DMP1	0.459645064647466	6.87400090852249	3.33921636052822	0.00141945025807965	0.0205290641802863	-1.19165353803621	DMP1	no
DGKZ	-0.844054632702561	7.57293024685571	-3.33859243746693	0.00142215409577524	0.0205462646041394	-1.19335715097943	DGKZ	no
SAP30	1.1426797306941	9.29125434659096	3.33773402804277	0.00142588205197191	0.0205782084223947	-1.19570067074398	SAP30	up
STT3B	-0.887843424248867	9.20341696862872	-3.33689865725535	0.00142951880920027	0.020578933052105	-1.19798089871209	STT3B	no
AZIN1	-0.809637525766387	9.40992722761885	-3.33596430432036	0.0014335968539022	0.020578933052105	-1.20053084699252	AZIN1	no
TRUB2	-0.361153479217372	7.83326211558341	-3.33582032596956	0.00143422623239734	0.020578933052105	-1.20092373585984	TRUB2	no
NDFIP1	-0.632777782892601	9.01790055738838	-3.33574595338547	0.00143455144247989	0.020578933052105	-1.20112667961907	NDFIP1	no
RASSF5	-0.721672458302553	9.97554685332813	-3.33555359302049	0.00143539290229334	0.020578933052105	-1.20165156753312	RASSF5	no
CNP	-0.771005989475878	7.20406613452925	-3.33546030503835	0.00143580114830275	0.020578933052105	-1.20190611219259	CNP	no
B4GALT5	0.92218434666677	11.2901132025819	3.33513318052059	0.0014372335736954	0.020578933052105	-1.20279866250618	B4GALT5	no
ZMYND11	-0.485806690590647	7.30170923443037	-3.3349427963721	0.00143806785591888	0.020578933052105	-1.20331809295207	ZMYND11	no
TPST1	1.36581717382004	8.77570520626924	3.33444343980303	0.00144025825812805	0.0205885600945892	-1.20468040541321	TPST1	up
SLC40A1	0.972487888286251	10.5181562624151	3.33321207677562	0.00144567303290078	0.0206225966898082	-1.20803913567161	SLC40A1	no
UBP1	-0.376645495557606	10.1609684616923	-3.33321058603593	0.00144567959988262	0.0206225966898082	-1.20804320137792	UBP1	no
CPSF4	-0.384386579198967	9.21712301286206	-3.33250123682629	0.00144880760919013	0.0206285371934517	-1.20997767429546	CPSF4	no
EPC1	-0.440622314120542	8.99912479667119	-3.33216323852012	0.00145030032235827	0.0206285371934517	-1.210899333756	EPC1	no
GANAB	-0.694977086433745	8.89225716005641	-3.33208232999765	0.00145065785659391	0.0206285371934517	-1.21111994700372	GANAB	no
PLCG2	1.49461537635669	11.190283802512	3.32910156363124	0.00146388797390814	0.0207827167265389	-1.21924505080128	PLCG2	up
LCORL	-0.760317426268728	6.90526073507557	-3.32894990492272	0.00146456414496323	0.0207827167265389	-1.21965831592135	LCORL	no
MSH2	-0.694983953975203	7.32182149154913	-3.32738792491222	0.00147154540958179	0.0208599634549493	-1.22391391250058	MSH2	no
FCGR2A	1.19135749155131	10.3335706966152	3.32670273598255	0.00147461775697943	0.0208748708361531	-1.22578027095407	FCGR2A	up
MAGED2	-0.602670644038272	7.91446764400439	-3.32646736031022	0.00147567456375282	0.0208748708361531	-1.22642134058611	MAGED2	no
MEN1	-0.685848696665106	7.82817862485128	-3.32610988537411	0.00147728094753111	0.0208758263897991	-1.227394900672	MEN1	no
MMP25	1.1313529834743	9.72428331414088	3.32501304153682	0.00148222013423492	0.0208759773128301	-1.23038163790191	MMP25	up
ANAPC2	-0.733637495084081	7.44638312194507	-3.32490918028367	0.00148268863745925	0.0208759773128301	-1.23066442014597	ANAPC2	no
IFNAR1	1.03117694813797	10.1140400981954	3.32478417520225	0.00148325270273304	0.0208759773128301	-1.23100476251643	IFNAR1	up
GSK3B	1.05288020301766	9.83970664204124	3.32458355034483	0.00148415841327926	0.0208759773128301	-1.2315509711272	GSK3B	up
FPGS	-0.611594539633254	7.42748903571644	-3.32403625411518	0.00148663180767212	0.0208759773128301	-1.23304089072065	FPGS	no
CHST11	-0.701381183995365	7.69181445851862	-3.32377933331126	0.00148779424996227	0.0208759773128301	-1.23374025540573	CHST11	no
CSF2RA	1.00591450804886	10.7742831527313	3.32350181014075	0.00148905087138538	0.0208759773128301	-1.23449566027544	CSF2RA	up
UMODL1	0.410338411027789	6.83067958270091	3.32338007748663	0.00148960239118529	0.0208759773128301	-1.23482699714924	UMODL1	no
OAT	-0.69271268249533	9.87359498110753	-3.32261909667484	0.00149305444747681	0.0209027622646753	-1.23689807730659	OAT	no
FOSL2	-0.548100866146708	8.06902262024213	-3.32209103763953	0.00149545432887417	0.0209147767273268	-1.23833504834216	FOSL2	no
ANP32B	-0.517515255117077	13.3179678114467	-3.32107434271086	0.0015000851758521	0.0209579356288461	-1.24110127053442	ANP32B	no
PLA1A	-0.443053076349745	7.04748704102792	-3.31958833287496	0.0015068780012031	0.021017681894167	-1.24514336094447	PLA1A	no
PPP1CA	-0.915601815384631	9.86584376524978	-3.31899178056362	0.00150961310535511	0.021017681894167	-1.24676569231476	PPP1CA	no
DDX26B	-0.417165700864654	8.06824425816815	-3.31873733808158	0.0015107811105063	0.021017681894167	-1.24745759101315	DDX26B	no
GLT8D1	-0.653353138259745	7.97394837394901	-3.31870526897657	0.00151092838255901	0.021017681894167	-1.24754479310152	GLT8D1	no
IGF2R	1.30452084058376	12.0835761208708	3.31844850225613	0.00151210802953759	0.021017681894167	-1.2482429705729	IGF2R	up
BCR	-0.585756727371437	7.85001004320958	-3.31777425290653	0.00151520982735819	0.0210237928057929	-1.25007615384622	BCR	no
SART1	-0.428918935248809	7.51022646821	-3.31742689672642	0.00151681013630548	0.0210237928057929	-1.25102046378267	SART1	no
NOL9	-0.475787286341808	7.82833208140503	-3.31734299914359	0.00151719690084559	0.0210237928057929	-1.25124853455426	NOL9	no
RNF180	0.430192249583333	6.90287172143662	3.31679448620266	0.00151972781673123	0.021032193485901	-1.25273953813628	RNF180	no
POLDIP2	-0.427359667394436	8.23753158990452	-3.3165399005429	0.0015209038633104	0.021032193485901	-1.25343151202444	POLDIP2	no
NEK4	-0.478928218035032	7.16341002959741	-3.31612870005294	0.00152280519778989	0.0210370420704864	-1.2545490943098	NEK4	no
SERPINB2	-1.05350242898202	8.12970098947527	-3.31405002156333	0.00153245107919198	0.0211398707989522	-1.26019718157518	SERPINB2	down
FABP5	-0.601607109909376	7.32798468019632	-3.31381513030089	0.00153354468280416	0.0211398707989522	-1.26083526430281	FABP5	no
FOXR2	0.38378813020334	6.73501249415684	3.31350522555565	0.00153498865929767	0.0211398707989522	-1.2616770738838	FOXR2	no
SLAMF7	-0.595385536771749	8.22551370572091	-3.31318505018896	0.00153648183751783	0.0211398707989522	-1.26254672533741	SLAMF7	no
GNPNAT1	-0.547042869592511	7.45246631559689	-3.31168555797951	0.00154349315614218	0.0211560405653789	-1.26661883709792	GNPNAT1	no
UBC	-1.27153572695974	12.1720664089845	-3.31166180425109	0.00154360446608266	0.0211560405653789	-1.26668333398153	UBC	down
CXCL1	-0.705517439006531	7.92937716107299	-3.3116430321874	0.00154369243730332	0.0211560405653789	-1.26673430426501	CXCL1	no
CDK5RAP1	-0.409517957824335	8.63773474410677	-3.31159031987549	0.00154393948744132	0.0211560405653789	-1.2668774287304	CDK5RAP1	no
ADAM3A	0.46516205135904	6.80989836791073	3.31126723311808	0.00154545453341372	0.0211560405653789	-1.2677546397079	ADAM3A	no
RPL10	-0.949582298149114	7.59263331948443	-3.30937989457181	0.00155433285328525	0.0212348177604953	-1.27287776752074	RPL10	no
STARD3NL	-0.646269964096783	9.23216770699496	-3.3093784169998	0.00155433982280494	0.0212348177604953	-1.27288177756309	STARD3NL	no
ADRA1A	0.376199234264372	7.09156226129733	3.30733885527453	0.00156398831941566	0.0212979906588621	-1.27841585411587	ADRA1A	no
UBE2D2	-0.552923870525678	8.58156116805977	-3.30684731392284	0.00156632206993671	0.0212979906588621	-1.27974923500983	UBE2D2	no
ABL1	-0.331811414458894	7.97016002965793	-3.30675660007401	0.0015667531217922	0.0212979906588621	-1.27999529527819	ABL1	no
SUMO4	-0.761732920324251	7.93772411883954	-3.3067305834789	0.00156687676745043	0.0212979906588621	-1.28006586413643	SUMO4	no
MKL1	0.918061992396003	8.87354851397905	3.30654138260477	0.00156777623438303	0.0212979906588621	-1.28057905162539	MKL1	no
NSMAF	1.04131638074966	10.5704400839339	3.30593164573894	0.00157067825611972	0.0212979906588621	-1.28223276150262	NSMAF	up
SAP18	-0.552557447632118	9.42210345901288	-3.30553957817779	0.00157254696261818	0.0212979906588621	-1.28329600456297	SAP18	no
ZWILCH	-0.330065413110722	7.68340125955235	-3.30534452616925	0.001573477417031	0.0212979906588621	-1.28382493135321	ZWILCH	no
EPHX2	-0.545210216276928	8.18187696606358	-3.30534239235019	0.00157348759883358	0.0212979906588621	-1.28383071755831	EPHX2	no
IFRD2	-0.357573119259438	8.31678708752111	-3.30509605043627	0.00157466346976549	0.0212979906588621	-1.28449869735167	IFRD2	no
LIPT1	-0.490020511569481	8.54195886590785	-3.30467041233524	0.00157669713281387	0.0213042562786384	-1.28565277535242	LIPT1	no
PITPNB	-0.73507815836664	9.28984303435789	-3.30349631878168	0.00158231969546854	0.021358954217638	-1.28883569077169	PITPNB	no
RUVBL1	-0.418090378151302	8.40240338894625	-3.30278574529252	0.00158573170358867	0.0213837338875585	-1.29076164612058	RUVBL1	no
YWHAH	1.69087845821907	11.4964431095276	3.30070580049882	0.00159575901904576	0.0214975837660127	-1.29639754009152	YWHAH	up
GNLY	-1.1733808569944	11.4195102245705	-3.29957520762144	0.00160123459669819	0.0215292287466928	-1.29946001076665	GNLY	down
SEC24B	-0.727774273758941	8.71929959031436	-3.29934670598705	0.00160234340271708	0.0215292287466928	-1.30007887224778	SEC24B	no
SLC26A11	-0.82145995786197	8.29842655451588	-3.29922299887154	0.00160294399439998	0.0215292287466928	-1.30041390160718	SLC26A11	no
FRMD6	0.410520752181777	7.25180884124344	3.29891175369905	0.00160445601230329	0.0215292287466928	-1.30125679200177	FRMD6	no
EPB41L4B	0.507700626040202	7.30516409420986	3.29793975778429	0.00160918659224071	0.0215681045131409	-1.30388872462953	EPB41L4B	no
PLP1	0.39292753480455	7.00831073675249	3.29741998776246	0.00161172163761166	0.0215681045131409	-1.30529591848757	PLP1	no
FUCA2	-0.971660419679707	7.23662801137362	-3.29683996760414	0.00161455498094816	0.0215681045131409	-1.30686604959078	FUCA2	no
NUMBL	-0.628974934378561	7.68739078249483	-3.29681297923179	0.0016146869308057	0.0215681045131409	-1.30693910325255	NUMBL	no
ITGA4	-0.73029026448974	9.14055329455564	-3.29668709411927	0.00161530253467132	0.0215681045131409	-1.3072798507962	ITGA4	no
FANCF	-0.626405405626565	7.24968100585702	-3.29538400513471	0.00162168791380915	0.0216244970102214	-1.31080654330639	FANCF	no
SIGLEC10	0.784853486964625	10.6414949035841	3.2948266252507	0.0016244264362092	0.0216244970102214	-1.31231474825475	SIGLEC10	no
PAXIP1	-0.325085563065723	8.69240263902142	-3.29444119092107	0.0016263227027159	0.0216244970102214	-1.31335758578024	PAXIP1	no
CA11	-0.40089790466555	7.64715977406333	-3.29436375839926	0.00162670390812233	0.0216244970102214	-1.31356707835649	CA11	no
SLC13A1	0.580251393441212	6.94955729512937	3.29420290839298	0.00162749605244258	0.0216244970102214	-1.31400224489406	SLC13A1	no
TAF7	-0.662882400227764	10.2685516704524	-3.29286856978928	0.00163408135111038	0.0216907510852871	-1.31761162421968	TAF7	no
LGALS3BP	-0.495734610795893	8.09703501838185	-3.29249191850908	0.00163594475959839	0.0216942586595423	-1.31863028164365	LGALS3BP	no
ITGB7	-0.574169100608874	10.5321147482706	-3.29182627643012	0.00163924279040344	0.0217167653267705	-1.32043032133287	ITGB7	no
NSUN5	-0.596816764971058	8.82900223860841	-3.29125229483144	0.00164209170376968	0.0217332839544775	-1.32198228981988	NSUN5	no
PSMB9	-0.767902320474041	10.5884487054957	-3.29085796672201	0.00164405162364191	0.0217380159125986	-1.32304839145532	PSMB9	no
RNF138	-0.725580487028298	8.90103061842237	-3.29051110218015	0.00164577745834201	0.0217396465432013	-1.32398609821961	RNF138	no
MRPL48	-0.520010500663576	9.07183647305953	-3.28962926409192	0.00165017275893548	0.0217765016028392	-1.32636973491742	MRPL48	no
PARP6	-0.531094081639244	8.30146211057572	-3.28930055194662	0.00165181396988896	0.0217769760111891	-1.32725814164495	PARP6	no
RYBP	0.963189802505036	11.2221625843843	3.28841124261745	0.0016562618711719	0.0218086202917533	-1.32966136122501	RYBP	no
DCP2	0.91288140829673	10.9861440093671	3.28817817666913	0.00165742942066915	0.0218086202917533	-1.33029111139271	DCP2	no
PORCN	-0.373953274346275	7.76796656100583	-3.28741897271923	0.00166123805025848	0.0218375536722931	-1.33234228631509	PORCN	no
SCGB2A2	0.407581077357378	6.80843981590297	3.28697746454109	0.0016634567143192	0.0218455506161223	-1.33353497816113	SCGB2A2	no
APOL3	-0.673411882208608	8.52249505855777	-3.28527160153767	0.00167205526188932	0.0219325372436467	-1.33814216366366	APOL3	no
TMC8	-0.596339405129049	8.1169442215938	-3.28502259905024	0.00167331387639498	0.0219325372436467	-1.33881453009583	TMC8	no
INPP5E	-0.496033175751463	8.06399105353579	-3.28404543066425	0.00167826172562918	0.0219557122072479	-1.34145277897061	INPP5E	no
BZW1	-1.20118706848552	8.32088157719872	-3.28365679832661	0.00168023337617553	0.0219557122072479	-1.34250189351962	BZW1	down
ENTPD1	0.663556018626778	9.71576868935546	3.28325826399437	0.00168225752837208	0.0219557122072479	-1.34357764945935	ENTPD1	no
ISCA1	-0.54424834676394	9.19370608711329	-3.28321952496414	0.00168245440598456	0.0219557122072479	-1.34368221215642	ISCA1	no
TARDBP	-0.388557802419161	8.84652155750187	-3.28307793681374	0.00168317416302062	0.0219557122072479	-1.34406437345166	TARDBP	no
GRPR	-0.431905377466717	7.17102490907375	-3.28221433241304	0.00168757054069373	0.0219919135014901	-1.34639508589964	GRPR	no
TMED9	-0.435530004027376	10.8498369520833	-3.28134813719698	0.00169199097044483	0.0220115555272934	-1.3487323648132	TMED9	no
EFTUD1	-0.439464440988647	8.10415229591357	-3.28128318143105	0.00169232289657725	0.0220115555272934	-1.34890761959661	EFTUD1	no
RPS21	-0.969218603215817	10.1900212004775	-3.28049197872671	0.00169637089505583	0.0220430723777083	-1.35104214224059	RPS21	no
CREB3	-0.551935434830559	7.99949275537184	-3.27752562687259	0.00171162885261018	0.0222200545593394	-1.35904165704227	CREB3	no
KLF16	-0.705108050574554	7.3160260020107	-3.27532745093781	0.00172301883082067	0.0223465329435117	-1.3649663620898	KLF16	no
SYPL1	-0.546903337791164	9.07691221457852	-3.27482698415194	0.00172562198459258	0.0223589186656953	-1.3663148769465	SYPL1	no
USH2A	0.399535288279916	6.93871997625165	3.27374570018597	0.00173125887996593	0.0223728096872139	-1.36922792482793	USH2A	no
FAM127B	-0.522940960342742	7.20443392082595	-3.27374131282985	0.00173128178718755	0.0223728096872139	-1.36923974328796	FAM127B	no
NFATC1	-0.350046337389294	7.86377697055647	-3.27367240286916	0.00173164161665742	0.0223728096872139	-1.36942536836159	NFATC1	no
THAP7	-0.343960783911652	7.98855204449978	-3.27297843515755	0.00173526925874448	0.0223983470638703	-1.37129458163749	THAP7	no
POLR2K	-0.690687577788665	8.17991146476929	-3.27152944258593	0.00174286679264768	0.0224750293812342	-1.37519658169563	POLR2K	no
SIRT2	-0.428624875828823	8.04863864124827	-3.2704424078189	0.00174858701387396	0.022527380275607	-1.37812307768744	SIRT2	no
NR3C2	-0.388265108127557	8.37238960793982	-3.26967888193447	0.00175261542102308	0.0225372887124238	-1.3801782257677	NR3C2	no
MTG1	-0.571965571036031	7.72090934269424	-3.26950154180073	0.001753552327429	0.0225372887124238	-1.38065551658773	MTG1	no
STYX	-0.552637662546168	7.01764875128391	-3.26935251190997	0.00175434003245758	0.0225372887124238	-1.38105659972961	STYX	no
FAM120A	1.25118969170649	11.4933984727351	3.26855490685372	0.00175856147951914	0.0225450645853695	-1.38320297342163	FAM120A	up
ZBTB38	-0.553363854702446	7.60837946420874	-3.26837174163347	0.0017595322587505	0.0225450645853695	-1.38369582401265	ZBTB38	no
ARID5A	-0.516074832256695	7.97025524545828	-3.26829654291978	0.00175993095945056	0.0225450645853695	-1.38389815890376	ARID5A	no
MIF4GD	-0.439177261395562	9.23178994297889	-3.2676419522625	0.00176340516810886	0.0225682589722309	-1.38565930972387	MIF4GD	no
GPR87	0.442794899483372	7.06926617968026	3.2671594140249	0.0017659703493273	0.0225797867662339	-1.38695740353987	GPR87	no
MRPL40	-0.495612736457037	8.52454667863863	-3.26643328066636	0.00176983710700004	0.0225855833242392	-1.38891055094733	MRPL40	no
SYK	0.77179425821919	11.6354920867587	3.26626671872479	0.00177072519472528	0.0225855833242392	-1.38935852539981	SYK	no
PPIE	-0.269941472835942	8.5123993878612	-3.2661367806149	0.00177141829994033	0.0225855833242392	-1.38970798771074	PPIE	no
ANKRD33	1.4713182084232	8.99560193547979	3.2657852684786	0.00177329458722585	0.0225882764040431	-1.39065331439796	ANKRD33	up
PSMD10	-0.513196596389095	9.02953624215007	-3.26506152768231	0.00177716363398081	0.0226163244452005	-1.39259945873168	PSMD10	no
TEX9	0.446581649928407	6.94450966568753	3.26402641875114	0.00178271103452908	0.0226501063708465	-1.39538235411334	TEX9	no
TMEM14B	-0.553413735686968	10.9444383941194	-3.26377316038945	0.00178407078717566	0.0226501063708465	-1.39606314720289	TMEM14B	no
ANKHD1	-0.588524281418533	7.53821627583976	-3.26354036304309	0.00178532154493314	0.0226501063708465	-1.39668890594577	ANKHD1	no
BLOC1S2	-1.18973283049881	8.25092095069072	-3.26332178276607	0.00178649666937976	0.0226501063708465	-1.39727642103663	BLOC1S2	down
NDUFC2	-0.715910921608285	7.90220006830153	-3.26192044170632	0.00179404782705212	0.0227051196113254	-1.40104239284098	NDUFC2	no
MTF1	0.618434436221088	9.91624725957435	3.26165353212413	0.00179548947658857	0.0227051196113254	-1.40175955981711	MTF1	no
NFATC2	-0.683171062729944	7.03173902001533	-3.2615855575302	0.00179585679956894	0.0227051196113254	-1.40194219618344	NFATC2	no
PKN1	-0.638812148179912	8.2464981091301	-3.26078131212686	0.00180020817479695	0.022720528693388	-1.40410286843131	PKN1	no
NDUFA3	-0.454526561573894	12.4397194541982	-3.26074124711627	0.00180042520605869	0.022720528693388	-1.40421049674146	NDUFA3	no
DRG1	-0.477234848819153	10.0062338194039	-3.25990578320184	0.00180495650945281	0.0227536712433623	-1.40645462903124	DRG1	no
NFYC	0.795908536089822	9.60511106204784	3.25963894666809	0.00180640600981138	0.0227536712433623	-1.40717129213325	NFYC	no
NLGN1	0.464599460456132	6.97464522666439	3.25854981731085	0.00181233370909912	0.0228071605729487	-1.4100960266813	NLGN1	no
EIF2S1	-0.554396776551014	8.50005830126456	-3.25752721502683	0.00181791598473647	0.0228340633051249	-1.41284149198467	EIF2S1	no
UPRT	-0.313794617978866	8.80294403500723	-3.25730264315875	0.00181914406313152	0.0228340633051249	-1.41344433852652	UPRT	no
UBL5	-0.701538277731283	10.1232332181224	-3.25676108775162	0.00182210878789357	0.0228340633051249	-1.4148979850535	UBL5	no
RBM3	-0.604233562171565	8.30085733545135	-3.25628273959585	0.00182473126769821	0.0228340633051249	-1.4161818305072	RBM3	no
PDCD6IP	-1.09774102864235	7.73056510158321	-3.25585694598613	0.00182706861139507	0.0228340633051249	-1.41732451376121	PDCD6IP	down
DSG1	0.477198886885469	7.05957673449724	3.25581569908279	0.00182729518099433	0.0228340633051249	-1.4174352007097	DSG1	no
RPL36A	-1.12325465260892	8.40777170400095	-3.25536101256598	0.00182979453051678	0.0228340633051249	-1.41865529709469	RPL36A	down
MAGEA3	0.400017285321962	7.11442876436843	3.25510265712109	0.00183121610769238	0.0228340633051249	-1.41934850994981	MAGEA3	no
RPL37	-2.08235348647318	9.42748773841613	-3.25480261979649	0.00183286833969676	0.0228340633051249	-1.42015351455855	RPL37	down
NPFFR1	-0.561039575968231	7.09812702978214	-3.25465527281919	0.00183368025681942	0.0228340633051249	-1.42054882979608	NPFFR1	no
BTN3A3	-0.498314966463182	9.78729991797888	-3.25464803945745	0.00183372012308668	0.0228340633051249	-1.42056823576517	BTN3A3	no
CD160	-0.622277899246667	9.05905029166657	-3.25447579328993	0.00183466968911884	0.0228340633051249	-1.42103033621241	CD160	no
TPD52	-0.638484541181542	7.05640258895417	-3.25396063963593	0.00183751241183567	0.0228484815572527	-1.42241228421284	TPD52	no
CDC73	-0.58189086216694	7.69702877082106	-3.25223414376454	0.00184706981334977	0.0228739106083274	-1.42704266147656	CDC73	no
DPP3	-0.50232174195795	8.14565682315411	-3.25222986470916	0.00184709355900381	0.0228739106083274	-1.42705413556888	DPP3	no
TRAFD1	0.77495496114442	9.45055620936727	3.25220337192688	0.00184724058112525	0.0228739106083274	-1.42712517452534	TRAFD1	no
CCPG1	0.666722841321032	9.2728686137742	3.25199227786756	0.00184841244440311	0.0228739106083274	-1.42769119738874	CCPG1	no
ZNF121	-0.975282019093337	7.87859128779505	-3.25188507216672	0.00184900785169971	0.0228739106083274	-1.4279786465535	ZNF121	no
CHID1	-0.580440990623875	7.57283546807312	-3.25176513517772	0.00184967418084441	0.0228739106083274	-1.42830022412863	CHID1	no
ZNF157	0.575473025806841	7.06313652334639	3.25125620741559	0.00185250412426003	0.0228875331366673	-1.42966468010065	ZNF157	no
PSKH1	-0.555240551920316	7.40674564679815	-3.2508164472016	0.00185495273448138	0.0228875331366673	-1.43084357534227	PSKH1	no
RAB9A	-0.388723724147859	10.2424234510792	-3.25065774840071	0.00185583712592762	0.0228875331366673	-1.43126898279757	RAB9A	no
DNAJC19	-0.561049986767134	8.19540610730222	-3.25007427388346	0.00185909210465538	0.0228929552088449	-1.43283291825867	DNAJC19	no
IER5	-1.09340352148761	9.77064657769131	-3.24997403772217	0.00185965182368768	0.0228929552088449	-1.43310156993579	IER5	down
AP3M2	-0.503237309370636	8.77018302470623	-3.24927313305291	0.0018635701093556	0.0228966000669321	-1.43497996443594	AP3M2	no
KCNQ1	-0.583824058975488	7.78330884204761	-3.24909803615415	0.00186455016974426	0.0228966000669321	-1.43544917258145	KCNQ1	no
DEFB107A	0.608683768914394	7.20551784348615	3.24901568381505	0.00186501128364735	0.0228966000669321	-1.43566984651948	DEFB107A	no
MAML2	-0.522836959122801	7.53230535490231	-3.24776711398484	0.00187201553188029	0.0229618107644557	-1.43901507650317	MAML2	no
WWP1	-0.871681336796355	7.53699757386584	-3.24606366855636	0.00188161146118896	0.0230586640311558	-1.44357758681958	WWP1	no
C19orf48	-0.455606235366404	7.60743105857157	-3.24557171999808	0.00188439132690073	0.0230625820233116	-1.44489491200525	C19orf48	no
CDKN1A	-0.722217626533171	9.08269345346064	-3.24540554121621	0.00188533122982844	0.0230625820233116	-1.44533986915033	CDKN1A	no
MRPL16	-0.558663416424276	8.60763013292962	-3.24491873295098	0.00188808714317723	0.0230729483349447	-1.44664324629689	MRPL16	no
HDAC3	-0.321781320696017	9.88630962124255	-3.24465526850366	0.00188958024473858	0.0230729483349447	-1.44734858737654	HDAC3	no
KBTBD4	-0.443402026408132	7.65789646796351	-3.24375375050973	0.00189469771833624	0.0231146306177603	-1.44976180895318	KBTBD4	no
LGALS1	-0.681052605698383	13.1670596880324	-3.24283123051395	0.00189994790088575	0.0231388121188717	-1.45223076548456	LGALS1	no
FAM81B	0.461177856489999	7.38188288057584	3.24279445308148	0.0019001574894016	0.0231388121188717	-1.45232918342379	FAM81B	no
DOCK5	0.926980562842727	8.5744472857854	3.24224358943574	0.00190329937327499	0.0231388121188717	-1.45380322429472	DOCK5	no
TIGD1	-0.493208790647897	7.39584203252737	-3.24220801247069	0.00190350245648392	0.0231388121188717	-1.45389841771165	TIGD1	no
GZMM	-0.527650095333998	9.51141548049706	-3.24001380978077	0.0019160670323535	0.0232706941458438	-1.45976804539885	GZMM	no
SLC12A7	-0.945372002345062	7.91030236604609	-3.23968896834346	0.00191793377280873	0.0232725309140637	-1.46063678065394	SLC12A7	no
DDB1	-0.390223923210471	9.99616612483038	-3.23840938038936	0.00192530372723127	0.0233410816475598	-1.46405823773685	DDB1	no
THAP4	-0.6962152026712	7.49806304921524	-3.23626192903925	0.00193773212706561	0.0234707803890822	-1.46979813120739	THAP4	no
SNRPE	-0.610561499880979	7.63504951483451	-3.23501929480124	0.00194495829804873	0.0235372919458779	-1.47311833659784	SNRPE	no
PBXIP1	-0.577526752898589	8.96262309660034	-3.23385301184853	0.0019517635105418	0.0235628212091747	-1.47623372778451	PBXIP1	no
CCDC22	-0.336203076326672	8.04431338458474	-3.23355560142792	0.00195350246625554	0.0235628212091747	-1.47702804899671	CCDC22	no
DCTD	-0.367010594545645	9.23588818679944	-3.23339874845246	0.00195442017052588	0.0235628212091747	-1.47744695001856	DCTD	no
POLR2A	1.28753438275282	9.71829960961605	3.23319237531542	0.00195562822123177	0.0235628212091747	-1.47799808093483	POLR2A	up
PHF21A	1.26203517552142	11.465820013952	3.2329884026792	0.00195682290977642	0.0235628212091747	-1.47854277701886	PHF21A	up
XPOT	-0.56755389803739	8.09660146722519	-3.23248487425248	0.00195977506502449	0.0235628212091747	-1.47988731513464	XPOT	no
MAB21L2	0.402070599755127	6.97506148352581	3.23226689732978	0.0019610543479183	0.0235628212091747	-1.48046931885237	MAB21L2	no
PRLH	-0.555447057715585	6.99952192667677	-3.23221257949013	0.00196137325557438	0.0235628212091747	-1.48061434454266	PRLH	no
RAB15	-0.474207911627206	7.30468212126313	-3.23189109947684	0.00196326170810625	0.0235628212091747	-1.48147264388161	RAB15	no
DLST	-0.387868749106559	9.47130410970899	-3.23169119029548	0.0019644368854177	0.0235628212091747	-1.48200633877516	DLST	no
SLCO1A2	0.25881927350452	6.85118155009319	3.23116757194005	0.00196751814011068	0.0235699120249964	-1.48340412634233	SLCO1A2	no
CREBL2	-0.879203936713983	8.00433363343744	-3.23100038780152	0.00196850289874104	0.0235699120249964	-1.48385038732646	CREBL2	no
NPEPPS	0.516170227744514	9.9053855908258	3.23054272922384	0.00197120099880121	0.0235814045412145	-1.48507192280134	NPEPPS	no
SUMO1	-0.766898502213675	7.95151818185451	-3.22939315359355	0.00197799359549329	0.0236340346292763	-1.48813971866063	SUMO1	no
PAIP1	-0.495717230752692	8.06558048055973	-3.22920883786334	0.00197908472201517	0.0236340346292763	-1.48863151871259	PAIP1	no
NCBP2	-0.361872947679295	8.65711547883295	-3.22861641864741	0.00198259560360473	0.0236551380461756	-1.49021210700567	NCBP2	no
ORMDL1	-0.739488692858636	8.17724268239956	-3.22773894349322	0.00198780658315818	0.0236964710958909	-1.49255285830526	ORMDL1	no
KLRC1	-0.869026023241618	7.99344451979912	-3.22738465437725	0.00198991421234853	0.0237007692754347	-1.4934978331858	KLRC1	no
DERL2	-0.415908131723647	8.75527486167468	-3.22672508502787	0.00199384351733823	0.0237190975259645	-1.49525687098123	DERL2	no
SESN2	-0.645266523155795	7.46943772409686	-3.22642226417717	0.00199564997739849	0.0237190975259645	-1.49606439443584	SESN2	no
NFATC2IP	-0.386146853558015	8.21790499461017	-3.22615918299086	0.00199722062127673	0.0237190975259645	-1.49676590222575	NFATC2IP	no
MTCH2	-0.632608312357553	7.95119662797092	-3.22581084762749	0.001999302035931	0.0237190975259645	-1.49769467924332	MTCH2	no
FBN2	1.09111244093718	8.06996504126026	3.22566148287591	0.00200019516214827	0.0237190975259645	-1.49809291344612	FBN2	up
FILIP1	0.554137551442334	7.15679604307635	3.22484337992205	0.0020050936614341	0.0237564197476114	-1.5002738989989	FILIP1	no
HSPA1A	1.22364827957064	11.7881706490481	3.22264370844816	0.00201832044669839	0.0238717078269036	-1.50613609463738	HSPA1A	up
TREML2	1.03505474732218	8.92197518514071	3.2226398747341	0.00201834357050409	0.0238717078269036	-1.50614630916306	TREML2	up
AMIGO3	-0.425406182191197	7.40486351514855	-3.2221157715836	0.00202150714670739	0.0238882978677982	-1.50754264643047	AMIGO3	no
ARFGAP3	-1.03079352527328	7.81935160137987	-3.21963214910889	0.00203656216992643	0.0240255257276203	-1.51415745147835	ARFGAP3	down
TOB1	-0.76793109491844	10.0027945174261	-3.21961576332764	0.00203666184481522	0.0240255257276203	-1.51420108099901	TOB1	no
STAT4	-0.536616639971978	10.7664494388577	-3.21846783067026	0.00204365615054355	0.0240870889124881	-1.51725723073414	STAT4	no
COX4I2	-0.408266398219017	7.24676078473087	-3.2178292882587	0.00204755652364142	0.0240983811917165	-1.51895689614467	COX4I2	no
RFX5	-0.495941707303324	9.03177013247415	-3.21753058547513	0.00204938347303142	0.0240983811917165	-1.51975189882816	RFX5	no
NKG7	-0.631077346218804	13.3733856926395	-3.21743909179315	0.00204994338015929	0.0240983811917165	-1.51999540050557	NKG7	no
RASL10B	-0.583586682706698	6.98365405352101	-3.21594779655835	0.00205908983354751	0.0241849460449399	-1.52396365508381	RASL10B	no
CSF3	-0.426098593967537	7.32863559422225	-3.21557503615211	0.00206138203923347	0.0241909245192399	-1.52495534834243	CSF3	no
TRIM25	0.795495195651556	10.5978974786298	3.21509202534875	0.00206435577002288	0.0242048836440194	-1.52624023219152	TRIM25	no
EMR3	1.19224963636213	10.0339172206847	3.21388481519055	0.00207180577712719	0.0242712583527698	-1.52945100643315	EMR3	up
HCG27	1.57582743043536	10.1537057880543	3.21353775123832	0.00207395226805512	0.0242754413014977	-1.53037392349944	HCG27	up
C12orf50	0.558912063250045	7.06119685802489	3.21289009228083	0.00207796343981475	0.0243014241590749	-1.53209599963087	C12orf50	no
AVPI1	-0.445441715140935	7.89048225381904	-3.21255541700235	0.00208003905177968	0.024304745716144	-1.53298578033318	AVPI1	no
AKR1D1	2.45562703713366	12.9936258390546	3.21183962040339	0.00208448486578679	0.0243179274465234	-1.53488860647511	AKR1D1	up
CS	-0.777541033613211	9.57096483249408	-3.21179660895876	0.00208475229399283	0.0243179274465234	-1.5350029357573	CS	no
ROCK2	1.61079997891787	14.1095064790299	3.2113321551804	0.00208764213788431	0.0243200116080004	-1.53623743789407	ROCK2	up
MANSC1	1.36721589130335	8.70659244207084	3.211191762839	0.0020885164030164	0.0243200116080004	-1.53661057121428	MANSC1	up
UBTF	-0.357535543358423	7.70336699157318	-3.21033877118284	0.00209383563297029	0.0243541761301755	-1.53887739729741	UBTF	no
CD58	0.729444064781514	10.1529341708428	3.20995310440275	0.00209624481360467	0.0243541761301755	-1.53990216819547	CD58	no
CDC42	-0.593633399696834	8.99646303398668	-3.20985852321398	0.00209683604010357	0.0243541761301755	-1.54015347051145	CDC42	no
UHRF2	-0.699836134355273	8.9658470363069	-3.20939838528977	0.00209971459455664	0.0243588918081924	-1.54137598320901	UHRF2	no
SLC25A31	0.649571229261713	7.0063455366249	3.20919160280214	0.00210100940327899	0.0243588918081924	-1.54192533101343	SLC25A31	no
CCDC43	-0.37711694219634	8.09495347634959	-3.20868411429065	0.00210419032015333	0.0243588918081924	-1.54327344272632	CCDC43	no
AUH	-0.32197455766936	8.55393486596138	-3.20864679976742	0.00210442438443178	0.0243588918081924	-1.54337256052527	AUH	no
RANBP2	-0.559337982375146	7.49412013655789	-3.20813696560452	0.0021076248914615	0.0243751400490765	-1.54472674133454	RANBP2	no
MORC1	0.487580976706573	6.83259023202299	3.20782873713246	0.00210956202603999	0.0243767618784143	-1.54554535982355	MORC1	no
DIP2B	1.31427311650272	10.2074144203007	3.20740554768562	0.00211222438364668	0.0243867540328093	-1.5466692110252	DIP2B	up
IL5	0.36965918652927	6.91729297514804	3.20662621895197	0.00211713553184747	0.0244226705995262	-1.54873857758568	IL5	no
ADK	-0.528689038467233	7.53943583224459	-3.20583297437634	0.00212214538415459	0.024440947492927	-1.55084453195885	ADK	no
ECHS1	-0.518484921591483	9.72080671504194	-3.2058048563703	0.00212232317165472	0.024440947492927	-1.55091917464136	ECHS1	no
GOLGA7	-0.708673164881366	9.57772536729233	-3.20288012809728	0.00214089252585218	0.0246338829564976	-1.55868070730635	GOLGA7	no
EIF2S2	-0.555688264356066	8.24545861523979	-3.20246459997416	0.00214354309203419	0.0246434793106235	-1.55978301555453	EIF2S2	no
RASD1	-0.522660823991431	7.48481724846064	-3.20185800892472	0.00214741794014855	0.0246671225876844	-1.56139199258744	RASD1	no
COL2A1	0.431769094715895	7.17076181255426	3.20092006521547	0.00215342238597877	0.0246856454016615	-1.56387945698025	COL2A1	no
C14orf39	0.504242903853994	6.84103400842268	3.20069178693165	0.00215488614080257	0.0246856454016615	-1.56448478251222	C14orf39	no
ALOX15	0.517485025240987	7.19090750455866	3.20026508815045	0.00215762470278586	0.0246856454016615	-1.56561617815688	ALOX15	no
YWHAB	-0.670143056029479	11.5731803084054	-3.19999598478447	0.00215935349358634	0.0246856454016615	-1.56632965351927	YWHAB	no
NUP210	-0.338496696346693	8.93728526839279	-3.1999601982545	0.00215958349360116	0.0246856454016615	-1.56642453137664	NUP210	no
UQCRB	-0.736755947967037	8.28492805691664	-3.19990341591164	0.00215994848089136	0.0246856454016615	-1.56657507215692	UQCRB	no
HTATSF1	-0.7144016889697	7.46867449904665	-3.19940935255331	0.00216312668130492	0.0246915406413585	-1.56788484858676	HTATSF1	no
ANKRD7	0.462746538373128	7.09062049086533	3.19925748197307	0.0021641045129423	0.0246915406413585	-1.56828743331577	ANKRD7	no
SRP9	-0.767724493464494	12.1561438597322	-3.19867688800785	0.00216784654301584	0.0246995195856492	-1.56982637136851	SRP9	no
NXF1	-0.411525850734737	11.0486332114785	-3.19858408801772	0.00216844521793515	0.0246995195856492	-1.57007233129041	NXF1	no
MDFIC	-0.402118658225989	8.1821388686313	-3.19800820911118	0.00217216382147297	0.0247100263812908	-1.57159854588444	MDFIC	no
GAPDH	-0.951157719076761	12.4434288337707	-3.19747741274574	0.00217559661540569	0.0247100263812908	-1.57300510963994	GAPDH	no
POLR2L	-0.439963411948863	8.47418967247678	-3.19736020511917	0.00217635531271593	0.0247100263812908	-1.57331567738068	POLR2L	no
MLC1	-0.508226292222107	7.25237559452542	-3.19669225851003	0.0021806837438704	0.0247100263812908	-1.57508539770311	MLC1	no
KIF1B	0.808473318255502	8.50055129714016	3.19666447152217	0.00218086398419621	0.0247100263812908	-1.57515901350583	KIF1B	no
STK17B	-0.826182012430171	7.72765796268745	-3.19650752089452	0.0021818823071735	0.0247100263812908	-1.57557481284252	STK17B	no
ARMC1	-0.418027443440049	9.46722711000662	-3.19647121760426	0.00218211791278095	0.0247100263812908	-1.57567098679614	ARMC1	no
PLXNC1	0.640015252085673	9.39316095838418	3.19618722457222	0.00218396183028965	0.0247102803917509	-1.57642330891088	PLXNC1	no
C14orf169	-0.349551575770001	8.71802937232548	-3.19417198430538	0.00219708850452781	0.0248135153999131	-1.58176050094915	C14orf169	no
ATP2B1	-0.585090103945319	8.32151961228706	-3.19396115866303	0.00219846603004639	0.0248135153999131	-1.58231871753079	ATP2B1	no
RNF11	-1.14182609656457	8.19182519158587	-3.19394474517516	0.00219857330905909	0.0248135153999131	-1.58236217548554	RNF11	down
TNFRSF1A	0.798567348175478	11.7275400387556	3.19322691048276	0.00220326990529572	0.0248458516502425	-1.58426263068898	TNFRSF1A	no
ALAD	-0.298556007963024	8.07022012281365	-3.19200706863929	0.00221127259818616	0.0248955204425218	-1.58749145016503	ALAD	no
ARL6IP6	-0.815558310210221	7.0789221287366	-3.19199609783129	0.00221134469506404	0.0248955204425218	-1.58752048502823	ARL6IP6	no
FBXL13	1.14961700213828	7.91450166194545	3.19168072149376	0.00221341819768441	0.024898201716241	-1.58835511621622	FBXL13	up
ALOX5	0.682839891042628	10.4377807923478	3.19096554225359	0.00221812704343455	0.0249304983191658	-1.59024759458462	ALOX5	no
PNRC1	-1.53843264366987	9.25783980990248	-3.19023288114891	0.00222296073892027	0.0249442105319542	-1.59218602236222	PNRC1	down
UBE2Q2	-0.531605915716787	10.2491653189896	-3.19022322478528	0.00222302451224625	0.0249442105319542	-1.59221156845224	UBE2Q2	no
RBM15B	-0.429066017289829	8.11372946151008	-3.18963435906612	0.00222691679221274	0.0249513764747832	-1.59376932053054	RBM15B	no
ATG7	0.987943089798206	9.6797681690521	3.18944585159361	0.00222816413796479	0.0249513764747832	-1.59426794464443	ATG7	no
MBL2	0.453039385426042	6.83074325218644	3.18929226255294	0.00222918091459806	0.0249513764747832	-1.59467419007707	MBL2	no
HMOX2	-0.668932366164976	7.64402182463527	-3.18863646098496	0.0022335272943891	0.0249794157260367	-1.59640864014993	HMOX2	no
ATPIF1	-0.366589709672423	9.1872940339127	-3.18746218329311	0.00224132979025338	0.0250303252053079	-1.59951371555027	ATPIF1	no
TMEM26	0.446551328458697	6.9606185397805	3.18726627784756	0.00224263397173122	0.0250303252053079	-1.60003165850207	TMEM26	no
PRPSAP2	-0.390951925006632	9.76466001391936	-3.18711904716337	0.00224361458422928	0.0250303252053079	-1.60042089829858	PRPSAP2	no
LSR	-0.371275174460661	7.58421579431929	-3.18669891704974	0.00224641502328525	0.0250409746967032	-1.60153154367073	LSR	no
ADAMTS19	0.631125480719917	7.49307610335036	3.1863233902039	0.00224892092804254	0.0250483261985428	-1.60252418942183	ADAMTS19	no
HMGN3	-1.40823110224246	8.42430933208092	-3.18457924558518	0.0022605940851694	0.0251282108094475	-1.6071334759935	HMGN3	down
UBE2L3	-0.519016508524773	9.09560113024485	-3.18446468215652	0.00226136281772174	0.0251282108094475	-1.60743617267983	UBE2L3	no
HIAT1	-1.0051880660744	8.72125910435875	-3.18442187659245	0.00226165011044784	0.0251282108094475	-1.60754927051804	HIAT1	down
ZNF703	-0.691412849058255	7.26392088249678	-3.18387747476611	0.00226530689187045	0.0251482432856911	-1.60898755683444	ZNF703	no
ZNF580	-0.5184905496531	8.0326165959856	-3.18153376660551	0.00228111315602259	0.0252924142904177	-1.61517754795869	ZNF580	no
DMBX1	0.44757571739508	6.96838700189545	3.18134382558251	0.00228239866368332	0.0252924142904177	-1.61567906189185	DMBX1	no
YWHAZ	-0.52805592611937	11.1583414544502	-3.18090761223191	0.00228535349804113	0.0252924142904177	-1.61683074488399	YWHAZ	no
CTLA4	-0.365311966723993	7.90808460455793	-3.18084895042176	0.00228575113666903	0.0252924142904177	-1.61698561426567	CTLA4	no
PRPF4B	-0.559328054979554	8.39081497814821	-3.18017122314812	0.00229034981396079	0.0253226451313709	-1.61877469320532	PRPF4B	no
ADIPOQ	0.578519521125284	7.30880283857186	3.17899377449381	0.00229835996117212	0.0253905140336002	-1.62188230592461	ADIPOQ	no
MTX2	-0.33607695817381	8.00682281114148	-3.17864655930016	0.00230072706724331	0.0253959832337044	-1.62279854739119	MTX2	no
PUM1	-0.396561688106164	10.7535021691174	-3.17835916574653	0.00230268807434327	0.0253969645662933	-1.62355687621298	PUM1	no
DNAJC1	-0.777062505906641	8.10411547185644	-3.17750565090508	0.00230852120987186	0.0254286716737182	-1.6258087105805	DNAJC1	no
PPIL2	-0.470651989271916	7.33401141492819	-3.17728936762448	0.00231000154349569	0.0254286716737182	-1.62637926433156	PPIL2	no
VBP1	-0.480539801963801	10.7136763973269	-3.17711637570386	0.00231118621359978	0.0254286716737182	-1.62683559599334	VBP1	no
MTMR1	-0.719854751818872	7.26809887192177	-3.17676618119537	0.0023135861333285	0.0254344485289583	-1.62775931269688	MTMR1	no
C11orf31	-0.439820022252785	8.23693972958544	-3.17629095050333	0.00231684667697229	0.0254496696516648	-1.62901272512793	C11orf31	no
SNF8	-0.583997351601248	8.25368729743172	-3.17533453172682	0.00232342170486442	0.0254543093235133	-1.6315348599553	SNF8	no
CREB1	0.915926834195592	11.9317335961146	3.17521228244227	0.00232426338389954	0.0254543093235133	-1.63185720002383	CREB1	no
STAT5A	0.601123403689737	10.7078999657284	3.17495974878616	0.00232600296850394	0.0254543093235133	-1.632523038795	STAT5A	no
LMO4	1.24521080519139	10.1644614296794	3.17490771944486	0.00232636152561386	0.0254543093235133	-1.6326602164541	LMO4	up
MMP3	0.498956888078235	7.10007351715189	3.17467408944901	0.00232797221181915	0.0254543093235133	-1.63327617264089	MMP3	no
DBNDD2	-0.897811776281962	7.2794852597499	-3.174593646243	0.00232852704337904	0.0254543093235133	-1.63348825052127	DBNDD2	no
MIDN	1.31372436178988	10.0399984925849	3.17370990392289	0.00233463054561379	0.0254906977373554	-1.63581786969165	MIDN	up
ABCF1	-0.393483919706325	9.68749519515934	-3.17356773347748	0.00233561383514173	0.0254906977373554	-1.63619260004746	ABCF1	no
NCR3	-0.461323074306765	8.90157487957384	-3.17322382957842	0.00233799397419557	0.0254961625835507	-1.63709900670153	NCR3	no
NR3C1	-0.649541483102027	8.51927195032947	-3.17279700247956	0.00234095118293637	0.0255016095725988	-1.638223872201	NR3C1	no
FAM78A	-0.782743439783035	8.22166051464725	-3.17260925154518	0.00234225309799927	0.0255016095725988	-1.63871863941458	FAM78A	no
KLHL8	0.995154901598125	10.0622415275499	3.17213532638114	0.00234554244184613	0.0255169436776942	-1.63996744973202	KLHL8	no
HECW2	1.23542660626243	8.10970388874854	3.17094939014712	0.00235379258761641	0.0255385271784216	-1.64309185602876	HECW2	up
MPHOSPH10	-0.803046412089611	7.48947061132295	-3.17092946585443	0.00235393142609197	0.0255385271784216	-1.64314434046616	MPHOSPH10	no
EMG1	-0.410476995233081	9.56581190009602	-3.17090466352326	0.00235410426693755	0.0255385271784216	-1.64320967427296	EMG1	no
ECM1	-0.378630009648505	7.34082030179231	-3.17070392935698	0.00235550356783216	0.0255385271784216	-1.64373843088364	ECM1	no
TM4SF1	0.507690772991353	7.24083297960302	3.16954462127341	0.0023636002753274	0.0255385271784216	-1.64679171576598	TM4SF1	no
ARID1B	-0.628573357841986	7.30549092673933	-3.16939458834986	0.00236465002300051	0.0255385271784216	-1.64718680157413	ARID1B	no
PIAS3	-0.342612471682919	7.81202880146379	-3.16935333540186	0.00236493873749202	0.0255385271784216	-1.64729543176749	PIAS3	no
DCPS	-0.373570102106369	8.45110326990072	-3.16926573728012	0.00236555191472128	0.0255385271784216	-1.64752609803933	DCPS	no
KLK1	-0.478754287817169	7.51062502111242	-3.1691074920674	0.00236665999166721	0.0255385271784216	-1.64794278310575	KLK1	no
SOX30	0.400510664433765	6.98976816017537	3.16901512229542	0.00236730701537016	0.0255385271784216	-1.64818600073334	SOX30	no
CD40LG	-0.516058980983846	8.28576421770924	-3.16854633133924	0.00237059331854086	0.0255385271784216	-1.64942029049618	CD40LG	no
FGF20	0.54377047604616	7.22622927110413	3.16826776971183	0.00237254810742551	0.0255385271784216	-1.65015366002913	FGF20	no
C19orf10	-0.403202943057828	9.39871469547293	-3.1681431353407	0.00237342321057748	0.0255385271784216	-1.65048177027823	C19orf10	no
SLC11A1	1.0255644697765	10.1543618722677	3.16807781523784	0.00237388196756521	0.0255385271784216	-1.6506537271729	SLC11A1	up
ETFB	-0.368008359314086	9.23296759707062	-3.16749539385799	0.00237797611341956	0.025562301073415	-1.65218685562622	ETFB	no
HLA-C	-2.0707083568933	8.91286540088484	-3.16662640816353	0.00238409697756283	0.0256061446095519	-1.65447394566328	HLA-C	down
GIT1	-0.480405948115187	8.12647908978012	-3.16617537628436	0.00238727972436081	0.0256061446095519	-1.65566084433166	GIT1	no
KCNJ13	0.465871710093232	7.06769733295258	3.16611341044582	0.0023877173028957	0.0256061446095519	-1.65582389919849	KCNJ13	no
ANKRD22	0.965664683638794	8.61688489941304	3.16576139423482	0.00239020453082257	0.0256069811741829	-1.65675014008286	ANKRD22	no
HUWE1	-0.420041612127545	8.08204858755114	-3.16556821795212	0.00239157048118014	0.0256069811741829	-1.65725840314097	HUWE1	no
CRISP1	0.443642999575887	7.07510661439581	3.16488903438128	0.00239637880212392	0.0256095939672256	-1.65904521749773	CRISP1	no
DGKK	-0.528451286421184	7.08694875087352	-3.164875313784	0.00239647603122836	0.0256095939672256	-1.65908131120832	DGKK	no
CDK4	-0.414431551430674	9.35070489543651	-3.1647339731661	0.00239747783712048	0.0256095939672256	-1.65945311853807	CDK4	no
HSD17B4	0.795971287355375	9.70223282258631	3.16396510400737	0.00240293437148341	0.02563930677356	-1.6614754812951	HSD17B4	no
PRNP	-0.485963843546413	10.4962333292558	-3.16380959891606	0.00240403937903349	0.02563930677356	-1.66188446517241	PRNP	no
ZCCHC10	-0.648783147442398	7.33303592157973	-3.16271630643175	0.00241182168904797	0.02570209979075	-1.66475945998899	ZCCHC10	no
MAGEB1	0.346002191432365	6.89210423109149	3.16205571610145	0.00241653536131492	0.0257109674040876	-1.66649625031762	MAGEB1	no
RABAC1	-0.440009412764551	10.7612290770724	-3.1620508825783	0.00241656988293509	0.0257109674040876	-1.66650895741988	RABAC1	no
GORASP2	-0.52091303080118	9.41787604876402	-3.16180318964541	0.00241833955533067	0.0257109674040876	-1.66716011187724	GORASP2	no
PRKCSH	-0.609544299862057	9.07382966882576	-3.16144005885373	0.00242093618322553	0.0257150667045283	-1.66811467285412	PRKCSH	no
STK39	-0.386312879561929	9.36629059556682	-3.16120623895545	0.00242260953443702	0.0257150667045283	-1.66872927339289	STK39	no
VDAC2	-1.33477573861252	8.12306123536293	-3.16080100356351	0.00242551220210143	0.0257150667045283	-1.66979436667941	VDAC2	down
UTS2R	-0.726068299640833	7.34939190631475	-3.16069007524072	0.00242630734054226	0.0257150667045283	-1.67008590626336	UTS2R	no
DSG4	0.477180228674361	7.03010465846454	3.16030859081868	0.00242904370036597	0.0257239709907609	-1.67108846044088	DSG4	no
NDUFAB1	-0.645056576246448	11.2847771721791	-3.15965380324314	0.00243374718680596	0.0257439502838588	-1.67280906421155	NDUFAB1	no
GPC5	0.503025076376154	7.03669610223591	3.1595177367591	0.00243472565341227	0.0257439502838588	-1.67316657814774	GPC5	no
SLC16A6	-0.40966966726984	8.54078551604002	-3.15813988779847	0.00244465468028905	0.0258288048230539	-1.67678625212895	SLC16A6	no
ARID3A	1.07535338116496	10.327937348587	3.15780473540765	0.00244707557907838	0.0258342624947683	-1.67766654348276	ARID3A	up
IPO4	-0.310524134971233	8.12200050448889	-3.15750962226273	0.00244920912297791	0.0258366803750531	-1.6784416151327	IPO4	no
SEMG1	0.658735340526612	7.38535135684813	3.15675259921627	0.00245469005416849	0.0258731720017554	-1.68042959024046	SEMG1	no
PCGF3	-0.46775145689652	7.38291590115028	-3.15650533120361	0.00245648279067234	0.0258731720017554	-1.68107885323458	PCGF3	no
SNRPG	-0.566342567178957	12.3448135318687	-3.15610427133295	0.0024593931539314	0.025883729655728	-1.68213185766394	SNRPG	no
IDH3G	-0.545089211968032	9.08908864531937	-3.15570998892101	0.0024622574843818	0.0258932097695766	-1.68316697473005	IDH3G	no
TNFAIP8L3	0.546217968374331	7.20490012213505	3.15544966905434	0.00246415033427434	0.0258932097695766	-1.6838503469732	TNFAIP8L3	no
GPRASP1	-0.661225006429452	7.43339766115988	-3.15519272453584	0.00246601997805491	0.0258932097695766	-1.68452481917471	GPRASP1	no
DACH1	0.505979559415372	7.42113446919668	3.15435285119698	0.00247214055041964	0.0259275275954809	-1.68672919065063	DACH1	no
DDOST	-0.466061965816779	11.0994838683463	-3.15421246164718	0.00247316502579142	0.0259275275954809	-1.68709762299925	DDOST	no
MLLT11	-0.332371413492579	8.58313273654598	-3.15395813116303	0.00247502198408873	0.0259275275954809	-1.68776504735872	MLLT11	no
SSH2	1.55310396890602	11.1086068342499	3.15315678843226	0.00248088142082943	0.0259587516210767	-1.68986771294851	SSH2	up
C8orf49	0.493158666153465	6.77368039071218	3.1528060584837	0.00248345005290184	0.0259587516210767	-1.69078788341213	C8orf49	no
LILRA5	1.29569664611206	10.9181640001854	3.1527660592769	0.00248374315230411	0.0259587516210767	-1.69089282017455	LILRA5	up
KBTBD7	1.28787164289829	9.23048046574299	3.15227970004063	0.00248730960657677	0.0259721944424767	-1.69216869374452	KBTBD7	up
MEOX2	0.471527993661967	6.78979925504293	3.15149925378178	0.0024930426175537	0.0259721944424767	-1.69421575739786	MEOX2	no
MINK1	-0.655029340387907	7.45064723233888	-3.15145814747366	0.00249334491963307	0.0259721944424767	-1.69432356676955	MINK1	no
MMP21	0.472687955234671	6.8340122408952	3.15140848035087	0.00249371022506377	0.0259721944424767	-1.69445382722436	MMP21	no
MTCH1	-0.39226116269305	12.9315428984932	-3.15128727653216	0.00249460189875772	0.0259721944424767	-1.6947716986629	MTCH1	no
ACOT1	-0.387373113028992	7.38163586361145	-3.150729879185	0.00249870641264471	0.0259949779094618	-1.69623342745606	ACOT1	no
PTPRD	0.291910557089357	6.8659872711292	3.14975449629358	0.00250590407646487	0.0260498809971819	-1.69879084594143	PTPRD	no
ARL6IP1	-1.12490760014726	8.62933405611872	-3.14909091513315	0.00251081195085321	0.02608091495044	-1.7005304092181	ARL6IP1	down
SERPINB11	0.429022819032047	7.00250407257006	3.14854229674728	0.0025148763530298	0.0260905771237584	-1.70196840294571	SERPINB11	no
AQP4	0.332984586571558	6.8802268101653	3.14844624292878	0.00251558859486039	0.0260905771237584	-1.70222015301034	AQP4	no
ANXA3	1.2865822206199	8.49216816132998	3.14757360300034	0.00252206790572918	0.0261377946593752	-1.70450702800714	ANXA3	up
SOCS7	-0.33480376402308	7.35979170518792	-3.14658120152674	0.00252945543483137	0.0261943453655896	-1.70710720581185	SOCS7	no
VPS28	-0.568571627795988	10.7829878288772	-3.14549399259823	0.00253757198024575	0.0262583535347169	-1.70995511641893	VPS28	no
MYO18A	-0.494329412005129	8.1463683269303	-3.14448138292894	0.00254515353811549	0.0263167323918253	-1.71260698536349	MYO18A	no
ERCC3	-0.28129340814715	8.88386642637583	-3.14408869458205	0.00254809935779126	0.02632414178917	-1.71363521187837	ERCC3	no
TUSC2	-0.311431578437157	8.52113501127416	-3.14386870830095	0.0025497510180576	0.02632414178917	-1.7142111902877	TUSC2	no
CHST12	-0.458318984153967	8.91367295427841	-3.13984666070673	0.00258012590168099	0.0266174813552884	-1.72473683483058	CHST12	no
ERBB2IP	-0.372253164956502	7.9706161046879	-3.13909836387731	0.00258581435888821	0.0266558948272625	-1.72669405643459	ERBB2IP	no
EXOSC9	-0.394921398578012	8.90097661975773	-3.13842584784075	0.002590936756658	0.0266884191653928	-1.72845278397505	EXOSC9	no
FUT11	-0.543682342906536	7.58929251909588	-3.13747487626263	0.00259819630191347	0.0267428915263719	-1.73093925404794	FUT11	no
KCNK10	0.275967047046136	7.16870060274633	3.13691180470432	0.00260250365953003	0.0267515958577337	-1.73241124265005	KCNK10	no
CTBP1	-0.425728600776818	9.0351852013065	-3.13684882080617	0.00260298588620142	0.0267515958577337	-1.73257588419624	CTBP1	no
RPL7	-0.771381489753896	11.0030566720626	-3.13548013646295	0.00261348569238463	0.0268391725230053	-1.73615307730074	RPL7	no
PPP4R2	-0.54812001340893	7.47533130918666	-3.13485928531734	0.00261826158636878	0.0268501934989895	-1.73777536593066	PPP4R2	no
WDR54	-0.500217563672383	9.96339116877032	-3.13482607031729	0.00261851732265687	0.0268501934989895	-1.73786215050108	WDR54	no
THTPA	-0.700710332696981	7.5935564105461	-3.13369303983072	0.00262725501777098	0.0269194422742305	-1.74082215321633	THTPA	no
NIPSNAP3A	-0.963435729911095	7.27532750716935	-3.13319484115478	0.00263110565414381	0.026927176088841	-1.74212343780151	NIPSNAP3A	no
ASL	-0.414801064706815	7.83230011719037	-3.13308186202113	0.00263197961770626	0.026927176088841	-1.74241851637438	ASL	no
SVIL	0.692723313776971	8.73610457030969	3.13244721035632	0.00263689409382722	0.0269571253028335	-1.74407595634202	SVIL	no
DNMT3A	-0.310363496398863	7.54207974194828	-3.13202859414186	0.0026401403817049	0.0269699882667234	-1.74516907226578	DNMT3A	no
NDUFA5	-0.64772088254967	7.33457023769693	-3.13173303064609	0.00264243467197949	0.0269731141911766	-1.74594080257995	NDUFA5	no
CTNNA1	0.557477984599904	9.57176832733398	3.13081101844836	0.00264960372078938	0.0270259579520516	-1.74834788547763	CTNNA1	no
CASP6	-0.322521573171873	8.25034603879178	-3.13043501720094	0.00265253251732117	0.0270339369734456	-1.74932936054677	CASP6	no
GTF2I	-0.64185431831307	8.23489551185351	-3.13019888302006	0.0026543733921933	0.0270339369734456	-1.7499456978691	GTF2I	no
RPL29	-1.80344580959374	9.27112360944477	-3.12994367716512	0.0026563642920244	0.0270339369734456	-1.75061177704909	RPL29	down
CYS1	0.356734173876391	6.92874841368328	3.12922155652934	0.00266200523963341	0.027071036792254	-1.75249627845363	CYS1	no
CCT6A	-0.547667146407528	9.19067417858884	-3.12878162940852	0.00266544728569297	0.0270857362379857	-1.7536441934913	CCT6A	no
LCN10	-0.428759963562075	7.23923356109649	-3.12695529857409	0.00267978131649898	0.0272110129787614	-1.75840845809046	LCN10	no
C8orf4	0.500323879817143	6.78753366212444	3.12605716785044	0.00268685675985936	0.0272606943987457	-1.76075063956568	C8orf4	no
BAGE	0.541620810951738	7.31690107262474	3.12582444523554	0.00268869299023454	0.0272606943987457	-1.76135746438046	BAGE	no
MECR	-0.410326848419495	7.32909337771278	-3.12473657548281	0.00269729209536651	0.0273274567331905	-1.76419365841878	MECR	no
PNMA1	-0.635937692083449	8.1511406708865	-3.12433169221896	0.0027004990751813	0.0273395301894847	-1.76524905228622	PNMA1	no
BCL7C	-0.436743845164994	9.6406639072236	-3.1238899719426	0.00270400190086437	0.0273545785138896	-1.7664003560518	BCL7C	no
PSMC3	-0.406708858849727	9.79452425412923	-3.12309875387424	0.00271028686041667	0.0273660657061115	-1.76846230250238	PSMC3	no
GALR3	-0.620692994072578	7.0545421797976	-3.12300186316897	0.00271105744041773	0.0273660657061115	-1.76871477789796	GALR3	no
METAP1	-0.412620406182235	10.0579201292682	-3.12283120506705	0.00271241519727601	0.0273660657061115	-1.76915946089565	METAP1	no
WDR17	0.45361454542917	7.002915716852	3.12258631834474	0.00271436462894262	0.0273660657061115	-1.7697975306309	WDR17	no
NEK7	-1.20215046634045	8.23273806568559	-3.12247845698973	0.00271522367981911	0.0273660657061115	-1.7700785596712	NEK7	down
MRPS14	-0.433061769018632	7.94735491464484	-3.12183454930517	0.00272035731148112	0.0273852946338231	-1.77175609419428	MRPS14	no
ITIH5	0.77355522606007	8.75920259572121	3.12173285763889	0.00272116889034303	0.0273852946338231	-1.77202100279157	ITIH5	no
SLC9A6	-0.581292353932701	8.24331527771077	-3.12142651911159	0.00272361508002967	0.027389593903397	-1.77281898271568	SLC9A6	no
FNBP1L	0.332586773314652	7.05660355678547	3.1208083069714	0.00272855792459255	0.0274189754111278	-1.7744291899297	FNBP1L	no
APBB1	-0.499816659531328	7.36306287709873	-3.1192106249869	0.00274137090294194	0.0275225138407588	-1.77858948393996	APBB1	no
SURF4	-0.356642917949456	10.1487910850546	-3.11871943797525	0.00274532138792292	0.0275225138407588	-1.77986820638663	SURF4	no
PTGES3	-1.09836350074935	11.3010479408488	-3.11865669429411	0.00274582640185727	0.0275225138407588	-1.78003153856275	PTGES3	down
ZNF136	-0.362637024407462	8.32467321570122	-3.11818102824944	0.00274965778987554	0.0275225138407588	-1.78126969925726	ZNF136	no
LCMT1	-0.316383901972452	9.56935827203571	-3.1180142626186	0.00275100223480372	0.0275225138407588	-1.78170375881428	LCMT1	no
BCL2L11	-0.430027648151411	7.39782538455494	-3.11801030943751	0.00275103411234476	0.0275225138407588	-1.78171404799872	BCL2L11	no
ZNF600	-0.55971185306011	8.90863379162657	-3.11750491387203	0.00275511235256783	0.0275386092356293	-1.78302939464553	ZNF600	no
SLC25A21	0.360157563000722	6.60298664434458	3.11730799689072	0.00275670288530035	0.0275386092356293	-1.78354185098504	SLC25A21	no
MRPL11	-0.343487090117177	9.01311307922257	-3.11596952575878	0.00276753672925896	0.0276264924717638	-1.78702446994458	MRPL11	no
GLI1	-0.462947163944946	7.45597431023808	-3.1154071070909	0.00277210092591443	0.0276517067359965	-1.78848752820181	GLI1	no
ADAM2	0.572431494529011	7.07064803329701	3.11471198113018	0.00277775180985527	0.0276678341023993	-1.79029554510012	ADAM2	no
ZFP36L2	-0.537023029142574	10.0121883339105	-3.11443884766538	0.00277997513910067	0.0276678341023993	-1.79100588373233	ZFP36L2	no
TPH2	0.465709852258534	6.98459545392413	3.11428469724343	0.0027812306710185	0.0276678341023993	-1.79140676323522	TPH2	no
VPS26A	0.916316631366238	10.2314055237351	3.11420552811108	0.00278187569774972	0.0276678341023993	-1.79161264284619	VPS26A	no
KITLG	0.329645820125751	6.91796850131996	3.11376906382317	0.00278543428219612	0.0276785196053098	-1.7927476023179	KITLG	no
PGAM1	-0.792338406057709	11.1971246998139	-3.11332446656203	0.00278906355302554	0.0276785196053098	-1.79390359292082	PGAM1	no
TMEM100	0.526025508822607	7.16384525769329	3.11332356283193	0.00278907093472347	0.0276785196053098	-1.79390594257504	TMEM100	no
FIBP	-0.42820506786547	9.48341882709722	-3.11272685511023	0.00279394885411302	0.0276870007427075	-1.7954572466469	FIBP	no
VILL	-0.370673877754885	7.72461210517497	-3.11235878931035	0.00279696166650684	0.0276870007427075	-1.79641402734381	VILL	no
XPNPEP3	1.85852772995678	13.2747179196934	3.1123265015591	0.00279722610364707	0.0276870007427075	-1.7964979549192	XPNPEP3	up
SGTA	-0.394014727245843	7.86148898083858	-3.11207054323699	0.00279932323337596	0.0276870007427075	-1.7971632612981	SGTA	no
C6orf1	-0.356664469050048	7.90797368675589	-3.11197211078933	0.00280013010607361	0.0276870007427075	-1.79741910395467	C6orf1	no
ALG2	-0.56507991734636	7.42781938210613	-3.11071011555398	0.00281049424911277	0.027765748728732	-1.80069872893881	ALG2	no
CBR3	-0.495842144087054	7.59730549653699	-3.11050432163792	0.00281218773059692	0.027765748728732	-1.80123344766769	CBR3	no
UBE2NL	-1.116353383894	7.73765175599364	-3.10918814540389	0.00282304115162428	0.0278334543361559	-1.80465269526262	UBE2NL	down
CCNL2	-0.63629668831012	7.8563959396086	-3.10894323098004	0.0028250650761704	0.0278334543361559	-1.80528883499047	CCNL2	no
GNPDA2	-0.675018721995351	7.20168303620712	-3.10859069484382	0.00282798074736273	0.0278334543361559	-1.80620444767572	GNPDA2	no
PTPRG	0.574525561946945	7.27760585480575	3.10844487065934	0.00282918761739618	0.0278334543361559	-1.80658316283808	PTPRG	no
IMPA1	-0.636200188544358	9.2464759996268	-3.10817969000999	0.00283138353950339	0.0278334543361559	-1.8072718219945	IMPA1	no
RNF130	1.25211923353174	10.8637224498872	3.10816892681752	0.00283147270156675	0.0278334543361559	-1.80729977250499	RNF130	up
BRSK1	0.576003589957047	9.60669863473246	3.10793549651416	0.00283340707933299	0.0278334543361559	-1.80790594134386	BRSK1	no
CDYL	-0.565936365948287	7.4714664051966	-3.10639391167127	0.00284621285768763	0.0279390185436979	-1.81190828727672	CDYL	no
MTIF2	-0.43260484984606	8.51852778381022	-3.10596429283851	0.00284979128379591	0.0279539179725057	-1.81302343247893	MTIF2	no
DMGDH	0.481566109072607	7.09075082955498	3.10312970177966	0.00287350708250239	0.028143071699796	-1.8203782908876	DMGDH	no
RERE	0.826960305477469	8.7655303911049	3.1030308257255	0.00287433765614135	0.028143071699796	-1.82063475544654	RERE	no
ZGPAT	-0.384470629222978	8.61032365663015	-3.10291649310226	0.00287529834703798	0.028143071699796	-1.8209313038983	ZGPAT	no
SFT2D2	-0.629904941778231	7.7366226076779	-3.10238667055864	0.00287975415138735	0.0281663625217886	-1.82230542015928	SFT2D2	no
CD163	0.556643000760326	9.06991099939699	3.10191791320081	0.0028837017783907	0.0281690412584453	-1.82352102055408	CD163	no
DDX18	-0.413027058358795	10.201619621017	-3.10142078880113	0.00288789382376663	0.0281690412584453	-1.82481003901668	DDX18	no
ATP6V1D	0.820827274469003	10.404434425776	3.10130543760933	0.0028888673467005	0.0281690412584453	-1.82510911757031	ATP6V1D	no
SLC39A4	-0.643637513289488	7.26924852858708	-3.10097525627032	0.0028916556553621	0.0281690412584453	-1.82596515597495	SLC39A4	no
EHMT2	-0.450367524683204	7.49967380662483	-3.10080201541655	0.00289311964213483	0.0281690412584453	-1.8264142793483	EHMT2	no
CALN1	0.43967560514137	7.42310122201957	3.10060005179635	0.00289482722766566	0.0281690412584453	-1.82693784309692	CALN1	no
SGPP1	-0.599204198627188	7.74077231965128	-3.10034374898324	0.0028969956027817	0.0281690412584453	-1.82760223859839	SGPP1	no
KIDINS220	0.832686540047479	9.07027228259348	3.10030194146466	0.00289734944705865	0.0281690412584453	-1.82771060949488	KIDINS220	no
CHST10	-0.404131149986526	7.3681565769312	-3.0999487648504	0.00290034022325707	0.0281690412584453	-1.82862605034766	CHST10	no
ABCF3	-0.365325502096869	8.00822811081137	-3.09966443683204	0.00290275007080519	0.0281690412584453	-1.82936297968702	ABCF3	no
ZNF558	-0.388055272751224	8.1814606469409	-3.09965042078984	0.00290286891340901	0.0281690412584453	-1.82939930559954	ZNF558	no
MORF4L1	-0.873731882606261	9.88946861149269	-3.09862940259486	0.00291153841041668	0.0282329736066567	-1.83204519924878	MORF4L1	no
BMX	0.473137428111573	7.22008027852483	3.09626791582477	0.00293168265523991	0.0284080049292747	-1.83816241241853	BMX	no
TOP1	-0.548813941350421	8.1994003549045	-3.09524158079584	0.00294047816291371	0.028472895616051	-1.8408199904907	TOP1	no
RCOR1	-0.725737915711893	7.2137500803066	-3.09432562477419	0.00294834855822449	0.0285287421832193	-1.84319121822718	RCOR1	no
ST13	-0.489763584724924	9.68417197575561	-3.09311143155735	0.00295881191265698	0.028599285115642	-1.84633374255713	ST13	no
SLC9A3R1	-0.439377874083595	11.4760994099292	-3.09299058035566	0.00295985524858923	0.028599285115642	-1.84664647593047	SLC9A3R1	no
CSRP1	-0.407468507838573	9.77156819504981	-3.09122235710268	0.00297516008291959	0.0287029101129469	-1.8512211974887	CSRP1	no
TNK1	-0.603043498887665	7.09159580572564	-3.09115115405913	0.00297577792580423	0.0287029101129469	-1.85140537343672	TNK1	no
SON	-0.649700000997996	9.42816179967767	-3.09093288041162	0.00297767267641926	0.0287029101129469	-1.85196994758499	SON	no
CREG2	0.433107771121779	7.00886054502987	3.09077510029257	0.00297904300744724	0.0287029101129469	-1.85237803471378	CREG2	no
BNC1	0.401755238955745	7.09888201485017	3.08966460677907	0.00298870439696036	0.0287755598645594	-1.85524982241783	BNC1	no
APRT	-0.501539546613254	10.4150622009397	-3.08836176747696	0.00300007652363011	0.0288477136030984	-1.85861807554543	APRT	no
SSBP4	-0.390050005000729	9.02082147100437	-3.08831006496391	0.00300052865346109	0.0288477136030984	-1.85875172179355	SSBP4	no
ZNF93	0.56564327790699	7.95556315016653	3.08807581972565	0.00300257788644958	0.0288477136030984	-1.85935720398213	ZNF93	no
GK2	0.97838697061288	8.37717276045483	3.08750911843353	0.00300754093232273	0.0288749471251877	-1.86082188864338	GK2	no
FBXL21	0.509922017519081	7.14758547887524	3.08666277146785	0.00301496732317304	0.0289257756054918	-1.86300897836469	FBXL21	no
PRDM1	-0.452074844529859	8.78791297369224	-3.0860416700296	0.00302042815858749	0.0289576879147688	-1.86461372372636	PRDM1	no
TMC6	-0.422347203850746	10.1494866432038	-3.08501196885104	0.00302950183430749	0.0290241679973273	-1.86727365788557	TMC6	no
VGF	-0.407829908677057	7.23770622708434	-3.08446727400871	0.00303431194751991	0.0290497359774559	-1.86868045955058	VGF	no
RELA	-0.524428321263995	8.49867914373286	-3.08330874929928	0.00304456642308785	0.0291273540871719	-1.87167202323916	RELA	no
PSMD14	-0.501606360426948	9.26176351560613	-3.08256015913586	0.00305120963874934	0.0291673720477335	-1.87360461440851	PSMD14	no
SHROOM4	1.65624506853577	10.8160516217606	3.08230510892826	0.00305347612149055	0.0291673720477335	-1.87426298503726	SHROOM4	up
GNPTAB	-0.463588797780891	7.4201600106213	-3.08211129934007	0.00305519944566042	0.0291673720477335	-1.87476324663212	GNPTAB	no
ANXA7	-0.656601644523269	9.56510211140198	-3.08155457441596	0.00306015480863889	0.0291941351153271	-1.87620013932245	ANXA7	no
RAP2C	-0.531800445986207	9.69250707879757	-3.08080327044947	0.00306685400298645	0.0292374851753438	-1.87813893793515	RAP2C	no
KL	0.603837174972133	7.26361057021643	3.08002925034436	0.00307377007176213	0.0292667683354274	-1.88013599974216	KL	no
SMAP1	-0.733602878311364	8.97201970697695	-3.0797514735677	0.00307625562774391	0.0292667683354274	-1.88085260759765	SMAP1	no
YTHDF1	-0.468549285886523	10.0466049583841	-3.07973559872688	0.00307639773303254	0.0292667683354274	-1.88089356006122	YTHDF1	no
PLEKHG4	-0.350173725606395	7.5529454694217	-3.0794293795073	0.00307914008598387	0.0292723296471319	-1.88168348653646	PLEKHG4	no
C6orf62	-0.624972791907869	7.98831322801895	-3.07913686948042	0.00308176179738388	0.0292767370751469	-1.88243799556207	C6orf62	no
IER3	-1.40535640070302	9.77548306759073	-3.07876848427422	0.00308506652887879	0.0292814884135798	-1.88338814549624	IER3	down
CHD1L	-0.312465957000379	8.42325563989187	-3.07838963047409	0.00308846862368511	0.0292814884135798	-1.88436521054103	CHD1L	no
PPP2R2A	0.608817909718789	9.55987431044104	3.07816635648464	0.00309047525703753	0.0292814884135798	-1.88494099405771	PPP2R2A	no
UBE2V2	-0.632431005443417	7.14412547422942	-3.07775073986209	0.00309421377622688	0.0292814884135798	-1.88601271419009	UBE2V2	no
UBE2E3	-0.775387999264517	9.41879577827754	-3.07757300718855	0.0030958137905626	0.0292814884135798	-1.88647098844395	UBE2E3	no
UFM1	-0.52587439269519	8.77332913513157	-3.07752800988623	0.00309621899520909	0.0292814884135798	-1.8865870085584	UFM1	no
ZNF721	-0.491584825732669	9.19596645614351	-3.07740010443652	0.00309737106541994	0.0292814884135798	-1.886916790622	ZNF721	no
TRIB2	-0.561828095306215	9.24532302260225	-3.076230631004	0.00310792332325612	0.0293607853783374	-1.88993161539332	TRIB2	no
RAB32	1.01279285635921	10.9588422078285	3.07536448357004	0.0031157602683231	0.0294143380654636	-1.89216395116793	RAB32	up
FBXO16	-0.5526413152536	7.18695195575721	-3.07467504641581	0.00312201151255489	0.0294412050507258	-1.89394052332737	FBXO16	no
PIR	0.400615999644472	6.96587398935542	3.07405865741185	0.00312761032803399	0.0294412050507258	-1.89552861754675	PIR	no
SUPT7L	-0.43611068393319	7.57024411737282	-3.073807240483	0.00312989670095134	0.0294412050507258	-1.89617631397685	SUPT7L	no
GOT2	-0.427462117520557	9.63941268098225	-3.07360161606174	0.00313176779884851	0.0294412050507258	-1.89670601192808	GOT2	no
TERF1	-0.502685133341775	7.9796096499114	-3.07320026293287	0.00313542295612472	0.0294412050507258	-1.89773984207061	TERF1	no
ZNF579	-0.683244400562816	7.41206856388291	-3.0731802472511	0.00313560534485754	0.0294412050507258	-1.89779139713791	ZNF579	no
CMTM2	1.60923994461908	12.1389222907941	3.07255223325295	0.00314133302438571	0.0294412050507258	-1.89940887044091	CMTM2	up
GRHPR	-0.488349520404151	8.73003482564443	-3.07226827329428	0.00314392603084365	0.0294412050507258	-1.9001401411994	GRHPR	no
SNX15	-0.572896972213393	7.82364985833655	-3.07223039356203	0.00314427208409349	0.0294412050507258	-1.90023768766147	SNX15	no
MRPL4	-0.375559972033669	7.49810209925056	-3.07205155495912	0.00314590635833488	0.0294412050507258	-1.90069821433718	MRPL4	no
SPRED3	-0.715805106464287	7.37393552649971	-3.07192287516212	0.00314708275865327	0.0294412050507258	-1.90102956522597	SPRED3	no
ENSA	-0.277281700312205	8.64948690058493	-3.07186436533144	0.00314761779568338	0.0294412050507258	-1.9011802249009	ENSA	no
NBEAL1	-0.688921358728591	7.29797647232231	-3.0717525521898	0.00314864049543544	0.0294412050507258	-1.90146813195807	NBEAL1	no
MNS1	0.41942898080196	6.93112583490112	3.07147276132308	0.00315120096396595	0.0294412050507258	-1.90218853067901	MNS1	no
LOC284379	0.472752815249597	7.14005182053687	3.07138710457567	0.00315198522866563	0.0294412050507258	-1.90240906808194	LOC284379	no
GDPD5	-0.469488421571286	8.57699730142629	-3.07124030695192	0.00315332971684391	0.0294412050507258	-1.9027870123753	GDPD5	no
ZNF548	-0.479771198263636	8.45302202174659	-3.07002866269908	0.00316444736834731	0.0295246856939474	-1.90590600447416	ZNF548	no
MAP3K12	-0.42181193029084	7.76887782526008	-3.06868424591659	0.00317682610833006	0.0295768431775833	-1.90936573291137	MAP3K12	no
LPO	-0.434224770574966	7.06085979830538	-3.06843664954611	0.00317911077808615	0.0295768431775833	-1.91000277875491	LPO	no
IGF2BP2	1.31507513830206	9.58684207234475	3.06811491926244	0.00318208180163851	0.0295768431775833	-1.91083050959589	IGF2BP2	up
ZMAT3	1.16669943620814	12.1452856058775	3.06797901031535	0.00318333763335314	0.0295768431775833	-1.91118015011365	ZMAT3	up
ZNF584	-0.392777984881439	7.22909422690879	-3.06770111576368	0.00318590688645787	0.0295768431775833	-1.91189502904446	ZNF584	no
MANEAL	-0.351309384485148	6.96961696421778	-3.06768106125981	0.00318609237370475	0.0295768431775833	-1.91194661709209	MANEAL	no
SLC3A2	-0.413378659887016	8.48352330126832	-3.06753103253482	0.00318748033262223	0.0295768431775833	-1.91233254204167	SLC3A2	no
DDX1	-0.408379467351079	10.5176702361171	-3.0672061935497	0.00319048744525678	0.0295768431775833	-1.91316809157431	DDX1	no
PPIL3	-0.640588046318689	8.74127834657235	-3.06715645220247	0.00319094814654045	0.0295768431775833	-1.91329603040135	PPIL3	no
LCTL	0.675107403910524	7.14498964189515	3.06706020302151	0.0031918397767936	0.0295768431775833	-1.91354358691981	LCTL	no
KIAA1244	0.593910897238437	7.112401310806	3.06673935450156	0.00319481372321154	0.0295841931529609	-1.91436878069375	KIAA1244	no
ATG5	-0.382768681637017	8.47782518905626	-3.06582576033596	0.00320329600167716	0.0296343573130836	-1.91671812033158	ATG5	no
ZNF20	0.712501195647079	8.63892128650872	3.0656855231117	0.00320459989520076	0.0296343573130836	-1.91707870034065	ZNF20	no
FCGR1A	1.02538915660514	9.04136057092842	3.06533847300833	0.00320782881707211	0.0296393893285361	-1.91797098920178	FCGR1A	up
NAG18	2.44368974500721	13.482746989162	3.06515750773367	0.00320951370511717	0.0296393893285361	-1.91843623386295	NAG18	up
NPB	-0.679421243922122	7.26043769500756	-3.06461820284976	0.00321453983432142	0.0296648208142652	-1.91982261766081	NPB	no
CXCL14	0.797831190455375	7.67797517427114	3.06439298351172	0.00321664097138318	0.0296648208142652	-1.92040153357119	CXCL14	no
RABGGTA	-0.530705728415992	7.93623169321086	-3.06410525831015	0.00321932710822187	0.0296694236074306	-1.92114107299305	RABGGTA	no
HTATIP2	0.677164427976345	10.5692271095623	3.06351410861776	0.00322485251567774	0.0297001691973416	-1.92266034551788	HTATIP2	no
HRAS	-0.385854766685944	7.62861477354688	-3.06282882850323	0.00323126882273915	0.0297309909040271	-1.92442126973311	HRAS	no
AP3S1	-0.783850190623671	9.79324863544115	-3.062688701107	0.00323258230749226	0.0297309909040271	-1.92478131168271	AP3S1	no
FRMD1	-0.649582002519717	7.08819653691477	-3.06240961857382	0.00323519977298962	0.0297349052306078	-1.92549834795906	FRMD1	no
ABTB1	1.43408777229597	11.0350147712668	3.06181308055493	0.00324080122895137	0.0297662217142547	-1.92703085159929	ABTB1	up
C14orf2	-0.776644566574058	10.2878139026544	-3.06145961638415	0.00324412450382347	0.0297732569412384	-1.92793879726365	C14orf2	no
COPA	1.08407883552849	10.4262849871473	3.0612649004161	0.00324595658381922	0.0297732569412384	-1.92843893289023	COPA	up
ADNP	-0.410341627333535	8.91077200766597	-3.06033445848631	0.00325472443369457	0.0298335078834463	-1.93082849060558	ADNP	no
TLE2	-0.387416147631564	7.8323555788781	-3.0595812382135	0.00326183844475816	0.0298785282522547	-1.93276252178563	TLE2	no
SMYD5	-0.361018719096847	7.64508771224795	-3.05795998795984	0.00327720006130396	0.0299989851765516	-1.936924205501	SMYD5	no
DIAPH3	0.392990725656248	7.11123804942301	3.05744246056625	0.00328211791132501	0.0300044687359994	-1.93825233980184	DIAPH3	no
C8orf48	0.522357664178703	7.13048251358607	3.05743145302502	0.00328222258618776	0.0300044687359994	-1.93828058676007	C8orf48	no
THOC5	1.00652695220961	9.33332911546995	3.0561679027647	0.00329425887760412	0.0300890321377987	-1.94152254992412	THOC5	up
ATP6V1B2	0.756154057262142	13.4733342796699	3.05563399003267	0.00329935717111323	0.0300890321377987	-1.9428921475191	ATP6V1B2	no
SNHG5	-0.957647099367048	12.2331105271896	-3.05553130105981	0.00330033858401356	0.0300890321377987	-1.94315554621635	SNHG5	no
SUPT5H	-0.368171207673525	9.44347103458174	-3.05553063328669	0.00330034496690583	0.0300890321377987	-1.94315725904299	SUPT5H	no
PLP2	-0.987873576516462	9.82530516251304	-3.05500532440065	0.00330536968693596	0.0301010151472628	-1.94450458300858	PLP2	no
KIAA0247	-0.505100680986441	10.2267337995685	-3.05463256921345	0.00330893951675664	0.0301010151472628	-1.94546053165063	KIAA0247	no
KIAA0100	-0.454624070376862	7.75032887268697	-3.05460006138153	0.00330925101060453	0.0301010151472628	-1.94554389553031	KIAA0100	no
CUEDC2	-0.402986187781071	9.92107489708858	-3.05446611767712	0.00331053476335811	0.0301010151472628	-1.94588737723672	CUEDC2	no
AGL	-0.529321474509255	8.06588417691115	-3.05349197426701	0.00331988519926759	0.0301651775873342	-1.9483851153328	AGL	no
CIZ1	-0.462907822652419	7.78093627021272	-3.05303784398676	0.00332425263701122	0.0301651775873342	-1.94954932332111	CIZ1	no
KLHDC7B	-0.675607358649837	7.10813904117365	-3.0530267818694	0.00332435908984044	0.0301651775873342	-1.94957768058369	KLHDC7B	no
FGD4	0.473850953227628	7.56421696533343	3.05249059880295	0.00332952269310076	0.0301651775873342	-1.95095207320727	FGD4	no
NACAP1	-1.08879039234664	9.75781107391049	-3.05243187829849	0.00333008864330353	0.0301651775873342	-1.95110258021007	NACAP1	down
LENG8	-0.477375664989362	8.17392738686358	-3.05228937725578	0.00333146244619742	0.0301651775873342	-1.95146781703198	LENG8	no
IFI27	1.45673315070235	8.85325421809289	3.05211373188946	0.00333315650917101	0.0301651775873342	-1.95191798722914	IFI27	up
MAPK7	-0.405491838894881	7.90756444878733	-3.05182989990022	0.00333589570757152	0.0301664031371427	-1.95264539442669	MAPK7	no
MRPS2	-0.341867872743903	8.59078421031036	-3.05163899350588	0.00333773928268105	0.0301664031371427	-1.95313462337345	MRPS2	no
MTHFS	1.14531836428562	9.89605110023363	3.05113009095883	0.00334265837645551	0.0301793663558574	-1.95443866078632	MTHFS	up
NGFRAP1	-0.798280121120472	9.12764614498791	-3.05087747810594	0.0033451026629476	0.0301793663558574	-1.95508590984007	NGFRAP1	no
ZMIZ2	-0.320127225032373	7.97608830740994	-3.05079175231751	0.00334593252590959	0.0301793663558574	-1.95530554908401	ZMIZ2	no
SIX4	0.562367897356267	7.25976239427484	3.05057082134233	0.00334807211894187	0.0301793663558574	-1.95587157872317	SIX4	no
TATDN1	-0.609144042866685	8.5656955993455	-3.04931345739142	0.00336027329729928	0.0302692347617278	-1.95909240242491	TATDN1	no
MCEMP1	0.942288027613342	11.5123228869278	3.04844558867527	0.0033687190711252	0.0303197323058251	-1.9613149434667	MCEMP1	no
CYB5R4	0.786366399689697	10.3419419887848	3.04815049210175	0.00337159534680429	0.0303197323058251	-1.96207055677141	CYB5R4	no
CAPN2	-0.535815142970955	8.63781961160659	-3.04804910230897	0.00337258411097524	0.0303197323058251	-1.96233015940483	CAPN2	no
STXBP5	0.954053474379666	9.12854240726785	3.04750428220645	0.0033779018863763	0.0303465392259206	-1.96372503169986	STXBP5	no
PTEN	0.728245488085552	10.9958098471781	3.04709193247228	0.00338193186670914	0.0303465392259206	-1.96478062679558	PTEN	no
DPH1	-0.490007612647654	7.67154571001038	-3.04705665818547	0.00338227681774966	0.0303465392259206	-1.96487092240829	DPH1	no
TMEM17	2.32635290426539	12.4292115259116	3.04646033215927	0.00338811332092416	0.03037881382132	-1.96639729085037	TMEM17	up
LRRFIP1	0.901254026210802	11.8582485319838	3.04607514338722	0.00339188832149132	0.0303925739559784	-1.9673831122963	LRRFIP1	no
ZNF765	-0.498275890494105	7.04330319007596	-3.04545613789883	0.00339796303215439	0.0304132677382014	-1.96896715533773	ZNF765	no
SMEK3P	0.453159002225894	6.77123543152073	3.04538299018286	0.00339868154880681	0.0304132677382014	-1.96915432578834	SMEK3P	no
MTMR2	-0.35955832615107	7.5932874358153	-3.04417309740779	0.00341058666970089	0.0304996827693884	-1.97224972534091	MTMR2	no
EYA4	0.301130154881787	6.93937503420181	3.04356175033246	0.00341661698484785	0.030533364592736	-1.9738134597025	EYA4	no
APLP2	-1.0107986532614	7.9508302009135	-3.04333516419184	0.00341885454934144	0.030533364592736	-1.97439297499435	APLP2	down
KPNA5	-0.411988541046633	7.51606472304649	-3.04237072629114	0.003428393774724	0.0305984144394117	-1.97685926339734	KPNA5	no
TPCN1	-0.571979903734382	7.37042053727077	-3.04193078760161	0.00343275342915124	0.0306171814726271	-1.97798409797604	TPCN1	no
ALG8	-0.304754032616971	8.52112166825103	-3.04149061686377	0.00343712055407828	0.0306359904314231	-1.97910940712521	ALG8	no
SYNGR3	-0.452948928012903	7.11817779995878	-3.04030221845099	0.00344893704762191	0.0307099064110749	-1.98214698855773	SYNGR3	no
PLEKHG5	-0.42686044641569	7.18076101862952	-3.04003076035867	0.00345164151892455	0.0307099064110749	-1.98284072195289	PLEKHG5	no
NQO2	0.839733140914843	9.05616284827689	3.03997426911486	0.00345220457591694	0.0307099064110749	-1.98298508427361	NQO2	no
ETHE1	-0.74714503541025	8.11199171343566	-3.03934264106393	0.00345850594277833	0.0307334514352579	-1.98459906469168	ETHE1	no
CCT5	-0.484885359494088	8.15576004930713	-3.03925488245655	0.00345938230441094	0.0307334514352579	-1.98482329229433	CCT5	no
EXT2	-0.300418297094124	8.14325150322925	-3.03864640450853	0.0034654642885311	0.0307673354307676	-1.98637785373601	EXT2	no
RPS7	-1.87863532572129	9.19700376821763	-3.0379025395253	0.00347291305838495	0.0307845120638807	-1.98827799824685	RPS7	down
FHL5	0.33277858459328	6.90050731992715	3.03784829500939	0.00347345682479081	0.0307845120638807	-1.98841654830652	FHL5	no
FEZ2	0.735169404527408	9.74581159083302	3.03758678986533	0.00347607935916916	0.0307845120638807	-1.98908445322293	FEZ2	no
R3HDM2	-0.58292939461904	8.4139167726454	-3.03754726182695	0.00347647593114147	0.0307845120638807	-1.98918540732212	R3HDM2	no
SP1	0.653814861043761	10.0187930922305	3.03649690655001	0.00348702926227447	0.030857820594922	-1.99186764977491	SP1	no
SYNGR2	-0.528319344839118	7.27934505648579	-3.03581882471508	0.0034938580648416	0.0308912134051296	-1.99359887541512	SYNGR2	no
SH3BGRL	-1.57465690577524	8.20989403070686	-3.03495683361377	0.00350255696371705	0.0308912134051296	-1.99579923622287	SH3BGRL	down
PHTF1	0.852462905567775	8.25505890443102	3.03488417962702	0.00350329108257473	0.0308912134051296	-1.99598467550251	PHTF1	no
ACD	-0.445632628374094	8.7617062023189	-3.03473018358668	0.00350484758128046	0.0308912134051296	-1.99637771843395	ACD	no
EPHA3	0.360426474275028	7.00257379603059	3.03460717308987	0.00350609135977471	0.0308912134051296	-1.9966916667305	EPHA3	no
NXPH1	0.561932292310391	7.20638546114664	3.03456642285168	0.00350650348252508	0.0308912134051296	-1.99679566773897	NXPH1	no
TMEM123	-0.684659720660713	12.1068450105439	-3.03454279192439	0.00350674249181037	0.0308912134051296	-1.9968559771098	TMEM123	no
QPCT	-0.681334524595965	8.10564525721341	-3.03234555190931	0.00352903238335912	0.0310673934540232	-2.00246213605742	QPCT	no
ADRBK1	-0.826579871937597	7.14938336561855	-3.03167732665025	0.00353583732328457	0.0311071135717759	-2.00416649425657	ADRBK1	no
FNDC4	-0.498421960240255	7.45635437627544	-3.03135903990297	0.00353908292507998	0.0311154886335936	-2.0049782117383	FNDC4	no
ZFAND2A	-0.441101140434355	9.67260757801086	-3.03096633995192	0.00354309115034478	0.0311305534621615	-2.00597961721477	ZFAND2A	no
ASCC3	-0.412442577085922	7.61437615426326	-3.0305867815543	0.00354696926061596	0.0311351458478314	-2.00694742090743	ASCC3	no
SLC44A4	0.884090618596989	9.15146512376145	3.03046601616021	0.0035482040012345	0.0311351458478314	-2.00725533173853	SLC44A4	no
MBOAT2	0.767132700350852	8.48283005678809	3.02926114898642	0.003560544859289	0.0312232395353036	-2.01032684346878	MBOAT2	no
MAP4	-0.488409309821208	7.38694931315793	-3.02871007559527	0.00356620254643291	0.0312393712014232	-2.01173137149484	MAP4	no
PARD3B	0.423107880244242	7.22172541513975	3.02863344265065	0.00356698997427425	0.0312393712014232	-2.01192667209131	PARD3B	no
PELO	1.26023593710175	9.45755690346145	3.02822880916964	0.00357115039766369	0.0312556298675521	-2.0129578287085	PELO	up
UBL3	-0.490994931034493	10.5925747089914	-3.02735011933088	0.00358020061742748	0.0313056709403742	-2.0151967102029	UBL3	no
CCDC69	-0.676189366278752	8.63765707543095	-3.02722575874743	0.00358148321535168	0.0313056709403742	-2.01551353971215	CCDC69	no
ELK3	-0.729395744447632	7.46746793828191	-3.02642092820493	0.00358979422072784	0.0313581122977423	-2.01756375069106	ELK3	no
OBSCN	-0.396877479589194	7.26337772339407	-3.0249666928898	0.00360485680991994	0.0314484052322773	-2.02126723216058	OBSCN	no
CAGE1	0.676459768559866	7.27042637487621	3.02488663880488	0.00360568769610676	0.0314484052322773	-2.02147106698716	CAGE1	no
PTGFR	0.467732651842878	7.10071268759231	3.02475202597358	0.00360708525294291	0.0314484052322773	-2.02181381115193	PTGFR	no
RNF128	0.612258759405668	7.20474186634815	3.02439803838795	0.00361076277690224	0.0314602490889248	-2.02271506258008	RNF128	no
PFDN2	-0.858169271149161	7.93308631585428	-3.0236094030346	0.00361896834982531	0.0315028360982997	-2.02472264838725	PFDN2	no
ACBD5	-0.386791035670413	7.5173857552745	-3.02335148146711	0.00362165573172668	0.0315028360982997	-2.02537914200623	ACBD5	no
PPIG	-0.663874257635897	7.770687991117	-3.02315986688818	0.00362365343919485	0.0315028360982997	-2.02586683639452	PPIG	no
ANKRD13B	-0.448390565829496	7.23784196989442	-3.02286390730914	0.00362674102823582	0.0315028360982997	-2.02662006354489	ANKRD13B	no
KLRD1	-0.57671559463299	9.04746162433619	-3.02281403744762	0.00362726153512783	0.0315028360982997	-2.02674697871502	KLRD1	no
PADI1	-0.38705549601845	7.30464155343898	-3.02225064379508	0.00363314667993411	0.0315337606269905	-2.02818066807006	PADI1	no
APOLD1	-0.585584576515672	7.31616861601383	-3.02101714063007	0.00364606276903933	0.0315995435720232	-2.03131892730257	APOLD1	no
CNTN4	0.353254427086013	6.97772838223888	3.02072263173214	0.00364915290663174	0.0315995435720232	-2.03206807339902	CNTN4	no
UBE2U	0.543352234949068	7.24425462557197	3.02066145593746	0.0036497951000857	0.0315995435720232	-2.03222368034845	UBE2U	no
GK	0.850896265149657	9.65763368540211	3.02063783339482	0.00365004310610057	0.0315995435720232	-2.03228376610653	GK	no
ADAMTS20	0.408733966931001	6.86693598201649	3.0202461392474	0.00365415767376429	0.0316149891596214	-2.03328002018201	ADAMTS20	no
CCDC121	0.58656855388872	7.21528842237848	3.01961403011738	0.00366080680001723	0.0316523295404932	-2.03488755784874	CCDC121	no
VCL	0.533105032492411	9.2267130632543	3.0192798422755	0.00366432665668558	0.0316582674425198	-2.03573734238287	VCL	no
BDH2	-0.500880901299587	7.08737192619588	-3.01910581537889	0.0036661608545038	0.0316582674425198	-2.03617983677132	BDH2	no
RNF113A	-0.424740390000236	9.71799978718666	-3.01837381861645	0.00367388527180611	0.0316667930961828	-2.03804086427218	RNF113A	no
ZDHHC18	1.38118589186843	10.4158053070096	3.01827191154685	0.00367496184993337	0.0316667930961828	-2.03829992642809	ZDHHC18	up
SHCBP1	2.15067899207378	13.0630285352822	3.01825040026521	0.00367518913937439	0.0316667930961828	-2.03835461032304	SHCBP1	up
CTSL	-0.532082996048457	7.87037437378251	-3.01812775497841	0.00367648526658469	0.0316667930961828	-2.03866638182458	CTSL	no
DHX15	-0.460415399128975	11.5207942711221	-3.0175280702051	0.00368282892296066	0.0316884860834845	-2.04019068191585	DHX15	no
GPX4	-0.48678992929656	12.4291431700576	-3.01742052590969	0.00368396763778778	0.0316884860834845	-2.04046401835034	GPX4	no
NOX4	0.438083712721516	7.11952031460377	3.01695853581482	0.00368886307231651	0.0316884860834845	-2.04163813909417	NOX4	no
SSTR3	-0.385782966579696	7.33077821280502	-3.01690040692137	0.00368947945842001	0.0316884860834845	-2.04178586093346	SSTR3	no
GALK1	1.18164414687441	10.4613597921171	3.01678691490015	0.00369068317941217	0.0316884860834845	-2.04207427001012	GALK1	up
RPL9	-1.57883795626016	11.4329320784399	-3.01571299373062	0.00370209153170914	0.0317392438654498	-2.04480295447997	RPL9	down
HIPK4	-0.558282697455217	7.30126381757348	-3.01538863199782	0.00370554370252286	0.0317392438654498	-2.04562697247521	HIPK4	no
HLA-A	-0.451355295906192	15.4200240235119	-3.01528484439567	0.00370664894309062	0.0317392438654498	-2.0458906237951	HLA-A	no
ZNF559	-0.41928082700632	8.97228252100656	-3.0152815421651	0.00370668411378407	0.0317392438654498	-2.0458990123318	ZNF559	no
ZCCHC6	0.556118992007635	9.07938983346586	3.01513052160849	0.00370829290334202	0.0317392438654498	-2.04628263718042	ZCCHC6	no
SLC44A3	0.510814437769644	7.21946204009605	3.0146282167435	0.00371364852663823	0.031765041558874	-2.04755849868585	SLC44A3	no
TBX18	0.414119209186017	7.1100744218691	3.01358233617659	0.00372482291761913	0.0318293421402153	-2.05021454981993	TBX18	no
ORM1	2.04439336528135	9.5495094495438	3.01348556504639	0.00372585841947972	0.0318293421402153	-2.05046026939165	ORM1	up
THYN1	-0.42169641859142	9.18244148185196	-3.01200914764926	0.00374169012581163	0.0319444734089116	-2.05420844469386	THYN1	no
SEMA4A	0.779147350238595	9.95682061208332	3.01137808732181	0.00374847610255203	0.0319664245707927	-2.05581010391578	SEMA4A	no
ARHGAP19	0.674129344399564	9.49430211606547	3.01133182591791	0.00374897401534212	0.0319664245707927	-2.05592750772809	ARHGAP19	no
CCR7	-0.994351626016517	11.1765983774572	-3.01075478138869	0.00375518993653876	0.0319706663130829	-2.05739184029918	CCR7	no
HIP1	0.967101835052395	8.31486634936344	3.01072567618042	0.00375550371167171	0.0319706663130829	-2.05746569344734	HIP1	no
MSH3	1.51885436202031	13.9617203548004	3.01062942816932	0.00375654150840735	0.0319706663130829	-2.05770991468491	MSH3	up
ZNF706	-0.420874258409869	8.2018374096485	-3.00947333668911	0.00376902796994528	0.032046351840387	-2.06064295165257	ZNF706	no
MXD1	1.0800858577879	12.3741278694723	3.00936878975468	0.00377015904004552	0.032046351840387	-2.06090814941314	MXD1	up
SMARCAD1	-0.392803087574153	8.16385469628255	-3.00881256502252	0.00377618202478368	0.0320651894086446	-2.06231897662663	SMARCAD1	no
VRK3	0.560780828602445	8.92637414592034	3.00872763046584	0.00377710251179523	0.0320651894086446	-2.06253439065086	VRK3	no
MBTPS1	-0.301942611578875	9.10434454825	-3.00754429608744	0.00378994875880108	0.0321409753629481	-2.06553514048218	MBTPS1	no
LMBR1L	-0.362687220814115	8.22858774729191	-3.00724150201472	0.00379324240966037	0.0321409753629481	-2.06630283928014	LMBR1L	no
RSRC2	-0.471339368688588	10.0719463353142	-3.00716319594737	0.00379409461942297	0.0321409753629481	-2.06650136587219	RSRC2	no
POU5F1	-0.652546625663322	6.95424451227361	-3.00684591082111	0.00379754947673685	0.0321409753629481	-2.06730572871266	POU5F1	no
SPHK1	-0.413258461437476	7.76285100120265	-3.0068159532905	0.00379787582978076	0.0321409753629481	-2.06738167208392	SPHK1	no
HBQ1	1.70051870444147	11.2322124361293	3.00654072911186	0.00380087530396539	0.0321463057191985	-2.06807934883341	HBQ1	up
IQCH	0.308678735375815	6.93380801315619	3.00523813692383	0.00381510126380186	0.0322465194671252	-2.07138070502219	IQCH	no
NEDD1	-0.532293718859399	7.44114385713466	-3.00385537659869	0.0038302569584171	0.0323544619538521	-2.07488409275547	NEDD1	no
PFKL	-0.470219638558998	8.36843981422447	-3.00341661491838	0.00383507768452827	0.0323750241868765	-2.07599549990933	PFKL	no
DCX	0.376292249390118	7.19623832530875	3.00297178969096	0.00383997079326925	0.0323961715059021	-2.07712214449256	DCX	no
ANKRD27	-0.531112009235272	8.21988277711883	-3.00241439033477	0.00384611042412223	0.0324200604537573	-2.07853374138012	ANKRD27	no
REEP2	-0.629539621108547	7.02582752837073	-3.00213751147816	0.00384916357724798	0.0324200604537573	-2.07923485700869	REEP2	no
CEACAM1	1.08965954278078	8.95479675655919	3.00206425134763	0.00384997179647671	0.0324200604537573	-2.0794203591456	CEACAM1	up
ARHGEF2	0.949346582937693	11.4798575995736	3.00077172865964	0.00386425713270293	0.0325201688971761	-2.08269261104436	ARHGEF2	no
HMGA2	0.440065741992946	7.13557132910431	3.0001494952906	0.0038711518045754	0.0325391539620145	-2.08426753621147	HMGA2	no
KIF3A	-0.476212909521474	7.10148620734124	-3.0001352103309	0.00387131022369832	0.0325391539620145	-2.08430368982816	KIF3A	no
DHX36	-0.353670724398143	8.69730730949566	-2.99939018526559	0.00387958085909113	0.0325884792163655	-2.08618908838671	DHX36	no
GYLTL1B	-0.514479582833594	7.27554629327114	-2.99828924796333	0.00389183262151167	0.0326518448178978	-2.08897454576449	GYLTL1B	no
GBAS	-0.580243854917027	9.48731118467045	-2.99797218568692	0.00389536771242298	0.0326518448178978	-2.08977659849038	GBAS	no
LRRC20	-0.322157105480086	7.32442568516451	-2.99796286018199	0.00389547173248737	0.0326518448178978	-2.08980018769512	LRRC20	no
KPNA2	-0.745847178481554	8.60491393818472	-2.99780513842914	0.00389723140952062	0.0326518448178978	-2.09019914243718	KPNA2	no
SYCE1	0.314205512009713	6.92128062521659	2.99763245818551	0.00389915882389757	0.0326518448178978	-2.09063591673145	SYCE1	no
RHOD	-0.641219613757057	7.21753699720321	-2.99695516705718	0.00390672714198787	0.0326950403505289	-2.09234886588836	RHOD	no
MSRB2	1.38057332897434	10.8520581344909	2.99648468982825	0.00391199247917884	0.0327189210681505	-2.09353859054855	MSRB2	up
C1RL	0.713628065946104	9.37229449554289	2.99594086063888	0.00391808695665408	0.032749702805896	-2.09491363343062	C1RL	no
GAPVD1	0.648549098903471	9.97173179032969	2.9956586974224	0.00392125252568149	0.0327559801498738	-2.09562699553866	GAPVD1	no
HSD17B12	1.25747055847418	9.75004981999152	2.99515498234726	0.00392690958301082	0.032783049478846	-2.0969003597252	HSD17B12	up
RHOT2	-0.325753970518306	9.30555853178083	-2.99284390347674	0.00395296196946463	0.0329802472802935	-2.10274061851278	RHOT2	no
WIF1	0.47153973561408	7.04216982762508	2.99231964991349	0.00395889410902673	0.0330094391413993	-2.10406498187447	WIF1	no
EPB41L1	0.394310907865954	7.0463043973244	2.99105561377787	0.00397323124179793	0.0330963734173383	-2.10725747227387	EPB41L1	no
C3orf62	0.868797753725923	9.05250989659156	2.99097038786025	0.00397419963857026	0.0330963734173383	-2.10747268581649	C3orf62	no
GRIA1	0.374082955497258	7.02207098972304	2.99052439038907	0.00397927095533616	0.0331182759387057	-2.10859885041855	GRIA1	no
SFXN3	-0.418969085804293	7.96462417784197	-2.99017680557268	0.00398322741937798	0.0331308787071009	-2.10947643258283	SFXN3	no
PLA2G6	-0.405968117798393	7.61018280640495	-2.98892177666157	0.00399754353806028	0.0331752854276545	-2.11264450350301	PLA2G6	no
PRDX1	-0.488583830021307	11.3564592430324	-2.98874954336402	0.00399951193236619	0.0331752854276545	-2.11307919567324	PRDX1	no
CIDEC	-0.481483844558201	7.11860005710371	-2.98866137715891	0.00400051990183314	0.0331752854276545	-2.11330170739541	CIDEC	no
PSMD13	-0.506347595510636	8.43353956563161	-2.98830165091221	0.00400463495818656	0.0331752854276545	-2.1142095255625	PSMD13	no
DDB2	-0.491143648232127	7.90810763975446	-2.9881230118364	0.00400667994593621	0.0331752854276545	-2.11466031564226	DDB2	no
SELT	-0.864056640215464	7.99940988743942	-2.98801264952632	0.00400794381403539	0.0331752854276545	-2.11493880152047	SELT	no
C1orf123	-0.342842988798738	10.1611732224064	-2.98791916319898	0.00400901470847641	0.0331752854276545	-2.11517469697109	C1orf123	no
BCL2A1	-1.54688579874984	9.326226842383	-2.98784519146063	0.00400986225001225	0.0331752854276545	-2.11536134710841	BCL2A1	down
MTTP	0.36715348368388	6.89725115587932	2.98778294609783	0.00401057556400953	0.0331752854276545	-2.11551840587709	MTTP	no
SIT1	-0.5485766411851	8.28278885368577	-2.98682664726894	0.00402154931202857	0.033226731685467	-2.11793105514068	SIT1	no
GREM1	0.405946502576632	6.94716597475913	2.9868141020796	0.00402169345625364	0.033226731685467	-2.1179627016507	GREM1	no
CPNE5	-0.541048363211694	7.60460515478375	-2.98499434493837	0.00404265341494113	0.0333636402833462	-2.12255218410065	CPNE5	no
NPHP1	0.247616684060477	6.86447967133596	2.98481420955636	0.00404473372743816	0.0333636402833462	-2.12300637867799	NPHP1	no
ABL2	-0.357408985378958	7.27627071537541	-2.98442922566577	0.00404918309068819	0.0333636402833462	-2.12397701184548	ABL2	no
FXYD3	-0.470036498011001	7.13158690343282	-2.98438014283584	0.00404975068112335	0.0333636402833462	-2.12410075433544	FXYD3	no
GRIA3	0.29252506851444	7.04252162161947	2.98431004895567	0.00405056137009223	0.0333636402833462	-2.12427746507979	GRIA3	no
SLC44A1	0.707346254179818	9.43765866333909	2.98309728043846	0.00406461186303956	0.0334590561492686	-2.12733443977549	SLC44A1	no
LY75	-0.927217661842179	7.96392399394214	-2.98268108107762	0.00406944415884484	0.0334620932174189	-2.12838332456499	LY75	no
HDAC5	-0.472393442871073	7.56274205076296	-2.98264063569783	0.00406991403573206	0.0334620932174189	-2.12848524722423	HDAC5	no
ATP5L	-1.15421583367809	9.84021865165112	-2.98141059636404	0.00408422820708212	0.0335594426755155	-2.1315844679323	ATP5L	down
DNAJA3	-0.46645113121965	10.0535642418945	-2.980105142991	0.00409947115058266	0.0336643012280898	-2.13487266965856	DNAJA3	no
GIT2	0.572938401871482	8.82536851339819	2.97975994515094	0.00410351063330226	0.0336770872664117	-2.13574198290888	GIT2	no
GTF2B	-0.455951410738988	10.2850145100805	-2.9789789275121	0.00411266370594682	0.0337201614241898	-2.13770854842724	GTF2B	no
RAD1	-0.397100072215467	7.5472751566324	-2.97888800979549	0.00411373044058928	0.0337201614241898	-2.13793745018539	RAD1	no
ZMYND19	-0.316103269016692	8.11471464747034	-2.97674545675083	0.00413894348629992	0.0339063450091454	-2.14333021921587	ZMYND19	no
GEMIN7	-0.510900757985872	7.33102455218805	-2.97540570535426	0.00415478223638184	0.0339841865912473	-2.14670089240471	GEMIN7	no
VEGFA	-0.384801072453935	8.06794249167906	-2.97535662699853	0.00415536351613841	0.0339841865912473	-2.14682434706267	VEGFA	no
GABPB2	-0.422726176942236	7.85767499865935	-2.97530619568374	0.00415596089892962	0.0339841865912473	-2.14695120346649	GABPB2	no
GPR63	0.587393026694087	7.33207450852977	2.97417676652611	0.00416936044155557	0.0340353602165366	-2.14979178590889	GPR63	no
GALNT7	-0.757256416274471	7.24026395277045	-2.97411108902646	0.00417014087257665	0.0340353602165366	-2.14995694423447	GALNT7	no
ROBO3	-0.368506202702685	7.55726573965365	-2.97395731186855	0.00417196870299605	0.0340353602165366	-2.15034363503132	ROBO3	no
QRICH1	-0.262926585964617	8.68618624101462	-2.97393327628863	0.00417225446263456	0.0340353602165366	-2.15040407399452	QRICH1	no
NLE1	-0.295556190682947	7.40877158281655	-2.97286121231189	0.00418501876707678	0.0341189691070695	-2.15309947806683	NLE1	no
CRTC1	-0.450747890813516	7.39257997829061	-2.97201213821595	0.00419515382067093	0.0341634193597706	-2.15523372628547	CRTC1	no
ELK4	-0.284278153544014	7.37578204489346	-2.9719825310303	0.00419550764067358	0.0341634193597706	-2.15530813930908	ELK4	no
TIMM50	-0.530870473748133	7.13334477738729	-2.97128176108412	0.00420389027267817	0.0342062025166038	-2.15706925460847	TIMM50	no
FRS2	-0.333070468935499	7.1020606233843	-2.97112190585435	0.00420580464379295	0.0342062025166038	-2.15747094608365	FRS2	no
GBA	0.652526891047993	9.91141714467629	2.97088189395996	0.00420868046409745	0.0342090827896621	-2.15807402881874	GBA	no
PGLYRP1	1.65827540987672	10.3659581240094	2.96968619683342	0.00422303452995171	0.0342733332659197	-2.16107794365312	PGLYRP1	up
DLG1	-0.364806501323093	7.23586679137975	-2.96967046837166	0.00422322364910337	0.0342733332659197	-2.16111745183986	DLG1	no
GSS	-0.337164551511233	8.6267980166611	-2.96959224502605	0.00422416432409094	0.0342733332659197	-2.16131393808194	GSS	no
ARL6IP4	-0.41426407045387	8.74982233397001	-2.96934196450995	0.00422717538044972	0.0342772631268266	-2.16194258242627	ARL6IP4	no
DSEL	0.561853362808327	7.25017690916637	2.9684513559607	0.00423790622298045	0.0343249183783921	-2.16417925821511	DSEL	no
NAP1L1	-0.968492304555179	8.93349096697755	-2.96843423137483	0.00423811280287533	0.0343249183783921	-2.1642222600589	NAP1L1	no
SCAMP2	-0.647990014704442	8.48169137047672	-2.96781949078845	0.00424553483115007	0.034364514033044	-2.165765824077	SCAMP2	no
COPB2	0.8473719973841	9.62721793799625	2.96723909157836	0.00425255331772753	0.0343904872570649	-2.16722294231106	COPB2	no
FIP1L1	-0.583299778973289	7.08684576207294	-2.96713495164809	0.00425381377099771	0.0343904872570649	-2.16748436793321	FIP1L1	no
WDR78	0.259243916164447	6.94405579445466	2.96644984498254	0.00426211458346332	0.0344370735195137	-2.16920404247353	WDR78	no
CDK5RAP3	-0.517695565595567	9.98407045284227	-2.96563130856335	0.00427205176316158	0.0344830892229934	-2.17125825092868	CDK5RAP3	no
IL13RA1	0.923422620580526	11.6327100860162	2.96556205645974	0.00427289348251894	0.0344830892229934	-2.17143202753173	IL13RA1	no
C8orf34	0.793038778212226	7.52657879507758	2.96462057544008	0.00428435192943164	0.0345217077396932	-2.17379421870942	C8orf34	no
PCDH15	0.397220829948962	6.81589614840065	2.96460440681993	0.00428454896120723	0.0345217077396932	-2.17383478118408	PCDH15	no
LDB1	-0.493783605238662	7.75075583591556	-2.96454171753984	0.00428531297609047	0.0345217077396932	-2.17399204922801	LDB1	no
MRPL42	-0.355984890566796	7.92052730543244	-2.96395581834845	0.0042924596407912	0.0345307851622872	-2.17546177016333	MRPL42	no
BCL11A	-0.37024442001316	8.17517120780924	-2.96386343209471	0.00429358755679008	0.0345307851622872	-2.17569350029023	BCL11A	no
GORASP1	0.643694684411205	8.86896698498436	2.96362607221547	0.00429648667405865	0.0345307851622872	-2.17628883957721	GORASP1	no
EXTL3	0.882096077998732	9.08256756458081	2.96361504876303	0.00429662135883391	0.0345307851622872	-2.17631648742757	EXTL3	no
PRR11	-0.708927664727216	7.8631026677261	-2.96334903344168	0.00429987272861692	0.0345364555573813	-2.17698365562628	PRR11	no
AHCTF1	0.78227978713927	9.00048214267898	2.96254650202586	0.004309695508088	0.0345948693862259	-2.17899614068353	AHCTF1	no
CRLF3	-0.512967991834056	11.5138989987387	-2.96220253501692	0.00431391195123448	0.0346082374514766	-2.17985857314531	CRLF3	no
HBM	1.54888945044625	12.2738588208152	2.96186388967377	0.00431806690112748	0.034621096678898	-2.18070758997713	HBM	up
FAIM	-0.30826239635878	7.24256333633858	-2.96160994535887	0.00432118506384206	0.034625632945116	-2.18134420585083	FAIM	no
COG4	-0.431267407161714	8.54443432268795	-2.96076128595857	0.004331620860162	0.0346887654008014	-2.18347142592538	COG4	no
DNASE2B	0.303615810429152	7.06528711174588	2.96040451613646	0.00433601496936524	0.0346963008282372	-2.18436555769208	DNASE2B	no
SNRK	1.21770359888409	11.1220925858539	2.960269658638	0.00433767700167258	0.0346963008282372	-2.18470351493474	SNRK	up
TRAF3	-0.326153861232287	7.97671717230742	-2.95996934316781	0.00434138032268554	0.0347054599042734	-2.18545607414974	TRAF3	no
RTP1	0.472914529484954	7.1023273099095	2.95954478307701	0.00434662076614388	0.0347234609873021	-2.18651988075278	RTP1	no
NFATC3	-0.315794314078168	8.39746415530458	-2.95937231097289	0.00434875130601697	0.0347234609873021	-2.18695200622817	NFATC3	no
RHOT1	0.396688784876197	9.45719062939009	2.95837127997958	0.00436113614848158	0.0347971082095923	-2.18945970070851	RHOT1	no
NPBWR1	-0.456117552520728	7.00646110999018	-2.95821239467079	0.00436310489934517	0.0347971082095923	-2.18985766825362	NPBWR1	no
PPP2R5A	1.05259866667311	10.7499331350255	2.95791645429251	0.00436677410164612	0.0348059092026623	-2.19059888181349	PPP2R5A	up
MCTP2	0.887831532061066	8.70860416042114	2.95748646831428	0.00437211036590447	0.0348279795794833	-2.19167572847004	MCTP2	no
ST6GAL2	0.361742680707882	6.86604663375427	2.956895703931	0.00437945181293196	0.0348370044423793	-2.19315503520184	ST6GAL2	no
PHC1	-0.325426426175834	8.2891521559372	-2.95680892900362	0.00438053113085711	0.0348370044423793	-2.19337230594398	PHC1	no
VGLL3	0.449221937570613	6.82169743263305	2.95652603315445	0.0043840515412089	0.0348370044423793	-2.19408059968788	VGLL3	no
SCPEP1	0.823433793704291	10.6176255489637	2.95651202965104	0.0043842258716884	0.0348370044423793	-2.19411565931887	SCPEP1	no
LRRFIP2	0.691567525199918	8.33836724538187	2.95635477723305	0.00438618395860938	0.0348370044423793	-2.1945093531695	LRRFIP2	no
DFFB	-0.308482630014709	7.99362939704648	-2.95615673715577	0.00438865108300355	0.0348370044423793	-2.19500514002431	DFFB	no
CRTAM	-0.599227025882155	7.42442378118933	-2.95529523176096	0.00439939845634945	0.0349018944203723	-2.1971616035641	CRTAM	no
PGF	-0.587206563122643	7.04066357143069	-2.95490054394362	0.00440433038407161	0.0349205996436677	-2.19814940417377	PGF	no
COG7	-0.524093413332484	7.52469609214562	-2.95420096707453	0.00441308474476066	0.0349695722239621	-2.19990002171623	COG7	no
CHPF	-0.376966870660056	7.42011998813031	-2.95393668419912	0.0044163961266895	0.0349753822852713	-2.20056128167979	CHPF	no
SOCS5	-0.492196494643917	7.31505899778977	-2.95348082885686	0.0044221132712347	0.0349912167390816	-2.20170177021368	SOCS5	no
SIX3	0.414628241690942	7.231869774096	2.95336602046692	0.00442355423172084	0.0349912167390816	-2.20198898469209	SIX3	no
SERPINA1	0.621069715191775	10.5792985272159	2.95300243302034	0.00442812049448468	0.035006924608496	-2.20289851137816	SERPINA1	no
TMPO	-0.507197925528306	7.49223248445056	-2.95225941389272	0.00443746561239733	0.035043626770138	-2.20475694087144	TMPO	no
ATP6V0E1	0.885293769703528	13.2539536755575	2.95222257330327	0.00443792944059391	0.035043626770138	-2.20484907701699	ATP6V0E1	no
SPATA6	0.485918893558763	7.42459336185794	2.95189370991472	0.00444207187054923	0.0350526383704523	-2.20567150713239	SPATA6	no
SAMD1	-0.377003237871633	7.62286447862411	-2.95172182542446	0.00444423838988485	0.0350526383704523	-2.20610133323927	SAMD1	no
SNX9	-0.588273738722711	7.43209967566922	-2.95145104532272	0.00444765342878442	0.0350543604055447	-2.20677842673423	SNX9	no
DDIT4	-0.906165821244976	10.5249032909345	-2.95119800663225	0.00445084691636078	0.0350543604055447	-2.20741111558157	DDIT4	no
PPIB	-1.04672498797462	9.08254804414126	-2.95072328307039	0.00445684392991441	0.0350543604055447	-2.20859798852151	PPIB	down
DVL1	-0.46478469106794	7.52389203987019	-2.95065221115703	0.00445774240104852	0.0350543604055447	-2.20877566567574	DVL1	no
SULT1E1	0.425369621756145	6.98903699376676	2.95051902924977	0.0044594265018058	0.0350543604055447	-2.20910860694975	SULT1E1	no
MRPL24	-0.351829009498477	9.41199535339986	-2.95047679822482	0.00445996064130696	0.0350543604055447	-2.20921417790012	MRPL24	no
HOXB3	-0.576778623220879	7.05524696039002	-2.95018879283728	0.00446360492682015	0.0350626893093469	-2.20993411632049	HOXB3	no
ADRA1D	0.794386413987092	7.92169068974747	2.94906970603273	0.00447779156919539	0.0351370071560745	-2.2127310456887	ADRA1D	no
EMCN	0.406172622748397	7.13945688748797	2.94903391271332	0.00447824601008793	0.0351370071560745	-2.21282049077159	EMCN	no
POT1	-0.526418222132065	7.53366802034305	-2.94844632879027	0.00448571224128689	0.0351752440839872	-2.2142887078108	POT1	no
VPS11	-0.432863647852093	8.46790057329088	-2.94796759806066	0.00449180384744961	0.0351972240646314	-2.21548476859598	VPS11	no
SERPINF1	-0.547105487388514	7.58965841018955	-2.94764760094374	0.00449587992725989	0.0351972240646314	-2.2162841687883	SERPINF1	no
MAGEA1	0.333008400090434	7.04972828076834	2.94761473338584	0.00449629878401933	0.0351972240646314	-2.21636627316016	MAGEA1	no
PRKAR1B	-0.489552115205031	7.16493980183719	-2.94687884334144	0.00450568628548386	0.0352503691746678	-2.21820437529276	PRKAR1B	no
HMGCLL1	0.333172813920152	6.98606843803549	2.94667155920717	0.00450833381957465	0.0352507530814695	-2.21872206683345	HMGCLL1	no
SPPL2B	-0.340151488843789	7.31286240176711	-2.94639935608521	0.00451181272259381	0.0352576332918823	-2.21940185220913	SPPL2B	no
FAM71A	-0.588830366274653	7.07039995712402	-2.9453995637354	0.00452461199191426	0.0353171320983204	-2.2218982785788	FAM71A	no
MSN	0.849611863489287	12.6126069757324	2.94539790010561	0.00452463331762353	0.0353171320983204	-2.22190243204519	MSN	no
ZNF467	1.31477904220623	10.9247826442603	2.94462114848889	0.00453460051881799	0.03532225061619	-2.22384150192993	ZNF467	up
KLHL15	-0.615076778350879	7.38129859235435	-2.94451777903267	0.00453592848007526	0.03532225061619	-2.22409952302884	KLHL15	no
ENPP4	-0.369214861929095	8.33092365926176	-2.94426500434072	0.00453917733233358	0.03532225061619	-2.22473044699904	ENPP4	no
RNPEPL1	-0.517891177322173	8.16501683248519	-2.94398178767533	0.00454282001185663	0.03532225061619	-2.22543730603664	RNPEPL1	no
LILRA6	-0.871593079548026	7.7662817892139	-2.94397046378024	0.00454296571402496	0.03532225061619	-2.22546556743679	LILRA6	no
EBP	-0.385328366106766	8.5684263824707	-2.94395822250837	0.00454312322476213	0.03532225061619	-2.2254961182719	EBP	no
AMIGO2	-0.562992735190138	7.99381123021938	-2.9439277603537	0.00454351520899686	0.03532225061619	-2.22557214298974	AMIGO2	no
NNMT	0.847437663843027	8.00715161005188	2.94317587619728	0.00455320033447355	0.0353772713273013	-2.22744844250131	NNMT	no
ARPC2	-1.03089950367049	10.5846707062493	-2.94147954189889	0.00457512143059153	0.0355272451788235	-2.23168027198618	ARPC2	down
ACOX1	0.577423402632343	8.05151720675313	2.94103293752944	0.00458090898742966	0.0355518371415737	-2.23279410958898	ACOX1	no
CYLC2	0.624153633953719	7.44397710324445	2.94078460091636	0.00458413012432589	0.0355564947207576	-2.23341341010359	CYLC2	no
TEX264	-0.311458604611799	8.65407649912198	-2.93995470518219	0.00459490982234629	0.0356050912272887	-2.23548271698983	TEX264	no
TFPI	0.4881208976396	7.08511385322096	2.93989820212449	0.00459564460703099	0.0356050912272887	-2.23562358894647	TFPI	no
NMD3	-0.489730264096428	9.1449719121414	-2.93962686081927	0.00459917473855872	0.0356121030269906	-2.23630006193924	NMD3	no
SELE	0.519540547104457	7.15659474271096	2.93927397890668	0.0046037694694183	0.0356273454775406	-2.23717975181239	SELE	no
PCNA	-0.699525232701772	8.62240246157659	-2.93789085651993	0.00462181960849002	0.0357415624155444	-2.24062694177693	PCNA	no
CNOT7	-0.286301778510328	9.23214266251497	-2.93745676348827	0.00462749816113239	0.0357415624155444	-2.24170859317807	CNOT7	no
ZNF586	0.762646447603924	9.13319681277327	2.93727085758953	0.00462993205195596	0.0357415624155444	-2.24217178779941	ZNF586	no
OGN	0.282252111451839	6.78738022903485	2.93712631887611	0.00463182518130323	0.0357415624155444	-2.24253189873554	OGN	no
WAS	0.850318152945167	12.8377329346011	2.9370745308513	0.00463250366161386	0.0357415624155444	-2.24266092278031	WAS	no
PTPRZ1	0.492493756199024	7.00574032446134	2.93672364932089	0.00463710302495473	0.0357415624155444	-2.24353506001103	PTPRZ1	no
TRIM59	-0.589001864946234	7.08330888040249	-2.93658034437377	0.00463898268701309	0.0357415624155444	-2.24389204754363	TRIM59	no
FTSJ3	-0.465088821680155	7.99293717794171	-2.93633318865337	0.00464222616967644	0.0357415624155444	-2.24450770763797	FTSJ3	no
C19orf24	-0.314697100115961	8.78080871684876	-2.93633210627485	0.0046422403786075	0.0357415624155444	-2.24451040373685	C19orf24	no
TMEM104	-0.608794709401391	7.4634019440514	-2.93417115801824	0.00467068878172801	0.0359055335737795	-2.24989163627491	TMEM104	no
OR2B2	0.520644758264759	7.05602507938587	2.93405197669939	0.00467226247036134	0.0359055335737795	-2.25018833777498	OR2B2	no
FES	0.620713563523788	10.1667664138248	2.93388886180995	0.00467441706143418	0.0359055335737795	-2.25059439718143	FES	no
SLC35A4	-0.437814441137922	9.37518832684568	-2.93366763528866	0.00467734072317852	0.0359055335737795	-2.2511450932018	SLC35A4	no
RPL34	-1.84761054591678	10.162998784614	-2.93348272752016	0.0046797857079637	0.0359055335737795	-2.25160535770047	RPL34	down
PNPLA8	-0.711561529909925	8.89427296724899	-2.93320317274909	0.00468348443394697	0.0359055335737795	-2.25230117236554	PNPLA8	no
ITSN2	-0.482250247249563	7.67458376449841	-2.93314893350277	0.00468420237498586	0.0359055335737795	-2.25243616866967	ITSN2	no
ATXN8OS	-0.500392363097529	6.87777210431502	-2.93300755050646	0.00468607427910389	0.0359055335737795	-2.25278804868972	ATXN8OS	no
CLEC12A	1.22791894273377	10.257532762858	2.93280560185853	0.00468874927225644	0.0359055335737795	-2.2532906451322	CLEC12A	up
HK2	0.96978281200558	8.98142448734906	2.93271085050831	0.00469000482771173	0.0359055335737795	-2.25352644712771	HK2	no
PHF21B	0.424911412186212	7.2644580243355	2.93243146682096	0.00469370877121059	0.0359108009738862	-2.25422169943984	PHF21B	no
CXCL16	0.818801290101772	11.1804668954666	2.93225971731082	0.00469598709477179	0.0359108009738862	-2.25464907725567	CXCL16	no
ARMC5	-0.466932076584804	7.48711398652882	-2.93196844294097	0.00469985330540566	0.0359201182766947	-2.25537383547694	ARMC5	no
TRIM42	0.36024834236021	7.13889992853608	2.93165236126285	0.00470405213225857	0.0359319657805291	-2.25616025924558	TRIM42	no
SFN	-0.547770888701685	7.08926035846705	-2.93120670609522	0.0047099781201729	0.035956985468917	-2.25726895949146	SFN	no
LCE1E	-0.409305612757439	7.07598743941432	-2.93091061161948	0.00471391918755587	0.0359668322263121	-2.25800551331293	LCE1E	no
SPATA1	0.380655231132895	6.99921447548434	2.93065595794249	0.00471731111559138	0.0359724803789278	-2.2586389360884	SPATA1	no
ABCC10	-0.385770176119628	7.98807833052296	-2.93030226611559	0.00472202596205729	0.0359882046074546	-2.25951863711353	ABCC10	no
LPHN1	-0.315543928449036	7.5780113783994	-2.92925420031473	0.00473602273727735	0.0360746122705809	-2.26212491707682	LPHN1	no
TUFT1	0.572500309741463	7.96505824096405	2.92853941300565	0.0047455906687508	0.0361272070775945	-2.26390201668489	TUFT1	no
PITX2	0.488451428054486	7.07791651683965	2.92780481202206	0.00475544248414088	0.0361819028266153	-2.26572803942291	PITX2	no
AIM2	-0.520423076111942	7.73914086190241	-2.92759579652195	0.00475824907606829	0.0361829635459319	-2.26624753385654	AIM2	no
MME	0.800897282038796	8.23821095349811	2.92699571620488	0.0047663152910934	0.0362239962123098	-2.26773884051167	MME	no
FRAT2	1.16866627322189	12.9513840130598	2.92659894515072	0.00477165560219938	0.0362442776592591	-2.26872476194588	FRAT2	up
EPHB1	0.83205916886813	7.95705565734401	2.92566440314461	0.00478425592065368	0.0363196507104576	-2.27104657552028	EPHB1	no
NAV3	0.53200076588825	7.24219413973642	2.92543992307973	0.00478728714772795	0.0363223363792379	-2.27160420024517	NAV3	no
SEMA5B	-0.626373923205676	7.24797013991318	-2.92470571508945	0.00479721382993653	0.0363773073319838	-2.27342780269171	SEMA5B	no
LOC399900	1.59253602554409	13.4864064243116	2.92436353986659	0.00480184664033287	0.0363920958227686	-2.27427756974884	LOC399900	up
MICALCL	0.899714230330973	8.35519329827583	2.92404534341684	0.00480615851480928	0.0364044368575671	-2.27506772059454	MICALCL	no
FKBP14	1.98046875318348	11.5228945798854	2.92374111633641	0.00481028444517804	0.0364153564638869	-2.27582312236241	FKBP14	up
SLC9A1	1.17758670089284	9.65870713113186	2.92337875622714	0.004815203058587	0.0364309725424274	-2.27672279290037	SLC9A1	up
ITM2B	-1.61836287809355	8.85829138050078	-2.923057603708	0.00481956622207892	0.0364309725424274	-2.2775200832225	ITM2B	down
PLCG1	-0.398580638126859	8.76167153823078	-2.92299599637816	0.00482040363509194	0.0364309725424274	-2.27767302153256	PLCG1	no
TYRO3	-0.343315047182462	7.12855360659123	-2.92255004819961	0.00482646931800759	0.0364565048820106	-2.27878000236634	TYRO3	no
CORO1A	-0.636460814869885	13.0569274129742	-2.92226663958767	0.00483032785009635	0.0364653464743501	-2.27948344426053	CORO1A	no
C4orf6	0.389593495918427	7.13905321104522	2.92131985751027	0.00484323876481504	0.0365424789118358	-2.28183306003817	C4orf6	no
PSMA2	-0.531266391232165	9.46650390601088	-2.92081801808077	0.00485009511947895	0.0365480293984115	-2.28307823698478	PSMA2	no
ADAMTS3	0.479581599328285	6.90635749908285	2.92067230280616	0.00485208763060791	0.0365480293984115	-2.28343975950918	ADAMTS3	no
ARRDC3	-0.496637281659249	9.45507807003135	-2.92049846224112	0.00485446571904673	0.0365480293984115	-2.2838710437949	ARRDC3	no
RPL39	-0.692485984995749	14.4295380067856	-2.92039910081463	0.00485582543940832	0.0365480293984115	-2.28411754277801	RPL39	no
ATIC	-0.459931375162919	10.1180590602492	-2.92028079525855	0.00485744486254872	0.0365480293984115	-2.28441103077749	ATIC	no
MADD	-0.382216867581064	8.46134716926301	-2.91995031895024	0.00486197123186606	0.0365618080551524	-2.28523081691851	MADD	no
ZNF420	-0.449000726843935	7.48899971631423	-2.91971193458005	0.00486523868925183	0.0365661097276401	-2.2858221148632	ZNF420	no
SNX13	0.552180607807939	8.32351544943486	2.91914417034154	0.00487302904354501	0.0366043809550009	-2.28723027409451	SNX13	no
TSHR	0.286588358886557	6.91886960257226	2.91889913802678	0.00487639472661971	0.0366093917328849	-2.28783793578253	TSHR	no
PTPRR	0.475836723543701	7.17128231999166	2.91862345661895	0.00488018396966121	0.0366175750732434	-2.28852155928206	PTPRR	no
KLC2	-0.37132632761307	7.30874902453746	-2.91820335475721	0.00488596351826618	0.036640675007628	-2.2895632178036	KLC2	no
SESTD1	0.640526281482492	8.56610458920914	2.91725548666283	0.00489902710583502	0.0367022294124024	-2.29191308046674	SESTD1	no
ENPP6	0.475778454836284	6.82387884719615	2.9169654305342	0.00490303114082126	0.0367022294124024	-2.29263204530833	ENPP6	no
RPN2	-1.03843433121463	9.25053330540936	-2.91687741141751	0.00490424678644956	0.0367022294124024	-2.29285020853303	RPN2	down
SLC26A8	0.736585665773763	7.50169803907754	2.91644892553979	0.00491016865958826	0.0367022294124024	-2.29391217857247	SLC26A8	no
PSMC6	-0.857619660510588	8.35425540116892	-2.91644301906865	0.0049102503360103	0.0367022294124024	-2.2939268165011	PSMC6	no
GOLGA8A	-0.456340938488225	8.4533454832366	-2.91643187653978	0.00491040442160625	0.0367022294124024	-2.2939544308213	GOLGA8A	no
ULBP3	0.545157300499629	7.275862322832	2.91532805575077	0.00492569093562294	0.0367962132338441	-2.29668961763379	ULBP3	no
OTP	0.452412302599942	7.36341715813775	2.91458082407331	0.00493606414792049	0.0368534101434724	-2.29854076271585	OTP	no
CDK2AP2	-0.400548446958467	8.81487380553993	-2.91405043321886	0.00494343940741343	0.0368881732678606	-2.29985450421877	CDK2AP2	no
ATP2A3	-0.305213730635076	8.56916939359096	-2.91367045068236	0.00494872946291929	0.0369073468356036	-2.30079558459564	ATP2A3	no
NDUFB5	-0.460379842735778	11.8198874987813	-2.91311360562414	0.00495649124094713	0.0369449231729059	-2.30217452388847	NDUFB5	no
PDLIM2	-0.540622530672977	7.18027313252517	-2.91264387808849	0.00496304746547143	0.0369577460816354	-2.30333757678714	PDLIM2	no
FBXO5	-0.388052776874013	7.46482984207086	-2.91260001226571	0.00496366013273918	0.0369577460816354	-2.3034461820925	FBXO5	no
SPZ1	0.489833274673097	7.00175472845042	2.91221837297772	0.00496899338658361	0.0369771608789869	-2.30439101294819	SPZ1	no
DDX20	-0.409781812411249	7.50338120169434	-2.91188527573507	0.00497365262142802	0.0369915413718709	-2.30521559161451	DDX20	no
ZWINT	-0.473319333445385	7.36794370954529	-2.91156072475034	0.0049781962053086	0.0370013246157147	-2.30601894612551	ZWINT	no
PDC	0.353775495682433	6.80345559056606	2.91135647343012	0.00498105761223551	0.0370013246157147	-2.30652449089586	PDC	no
AKR1A1	-0.526677587294614	9.87620462361097	-2.91117523120561	0.00498359795426045	0.0370013246157147	-2.30697306333355	AKR1A1	no
FUS	-0.332055828891288	8.16477300135047	-2.91101263044451	0.00498587803313626	0.0370013246157147	-2.30737548055012	FUS	no
LYZ	-1.12029972579409	11.9247003679537	-2.91051312038216	0.00499288848561214	0.0370330919605327	-2.30861160216224	LYZ	down
ADRBK2	-0.673955536321389	7.47675950908068	-2.90960447435735	0.00500566442790172	0.0371075648245436	-2.31085979175509	ADRBK2	no
C7orf34	0.684443526377709	7.46599875402926	2.909394654203	0.00500861888532193	0.0371091883114567	-2.31137885805097	C7orf34	no
TCOF1	-0.425736266572702	7.20038046835864	-2.9090505873557	0.00501346715218546	0.0371248337262816	-2.31222997151383	TCOF1	no
MRPL27	-0.456961032697874	8.49864729550648	-2.90863151961614	0.00501937813008592	0.0371483271755295	-2.31326651171106	MRPL27	no
GPR88	0.401672663154484	6.79448029681967	2.90839361916987	0.00502273660190808	0.0371529142538086	-2.31385489509317	GPR88	no
T	-0.49564646159039	6.90975926719652	-2.90809024640781	0.00502702237307655	0.0371643517782869	-2.31460515445123	T	no
ESRRG	0.228484898407991	6.95976912614708	2.90766470402127	0.00503303974962933	0.0371885714833723	-2.31565744783785	ESRRG	no
ADCY2	0.415028450333307	7.51611811189043	2.90736891418122	0.00503722628961836	0.0371992443358534	-2.3163888173731	ADCY2	no
HIST1H2AM	0.467172580617826	7.32350977290957	2.90612352651136	0.00505488860074263	0.0372827547301861	-2.31946754893113	HIST1H2AM	no
CCNH	-0.598422343049952	9.26203639398162	-2.90604053028316	0.00505606770333711	0.0372827547301861	-2.31967268931479	CCNH	no
ACTN1	1.09347553054216	12.1717828409416	2.90599044641429	0.00505677935305488	0.0372827547301861	-2.31979647864592	ACTN1	up
GZMH	-0.784683680366161	11.9319335711046	-2.90536660029218	0.00506565145653744	0.0372862987362487	-2.32133826799108	GZMH	no
GYS1	-0.349621977915165	8.17717149120965	-2.90524799044918	0.00506733991017764	0.0372862987362487	-2.32163137530518	GYS1	no
KIF5B	-0.612704302547744	8.73898332988697	-2.90503841243646	0.00507032460185966	0.0372862987362487	-2.32214926018985	KIF5B	no
TNMD	0.402760631034981	7.13855080635447	2.90501673118455	0.00507063346686634	0.0372862987362487	-2.32220283478545	TNMD	no
SOD3	-0.518556014132288	7.15800625919358	-2.90499082145676	0.00507100259239119	0.0372862987362487	-2.32226685759474	SOD3	no
ERG	0.312682271345628	7.09759337877178	2.9045952979176	0.00507664054685531	0.0372949746597672	-2.32324414110369	ERG	no
HPS5	-0.38226785378126	8.0741493947869	-2.90436021093456	0.00507999432154498	0.0372949746597672	-2.32382496093649	HPS5	no
CDH20	0.419480531531671	7.21503485021041	2.90432968313677	0.00508042998461225	0.0372949746597672	-2.32390038213459	CDH20	no
ARHGAP26	0.531460079263188	8.30270065197137	2.90390578048823	0.00508648308659837	0.0373192155504562	-2.32494760370504	ARHGAP26	no
BNIPL	0.463043671894009	7.40276940201555	2.90312043076913	0.00509771510161928	0.0373689179903587	-2.32688745154512	BNIPL	no
SNRPN	-0.368993740611078	9.06805538064857	-2.90304699388312	0.00509876656347884	0.0373689179903587	-2.32706882369844	SNRPN	no
GPX1	-0.901569572139952	11.3383218631667	-2.90283976210228	0.00510173476955593	0.037370482658637	-2.32758061977738	GPX1	no
NDUFS2	-0.88766839056145	8.25643644397337	-2.90262219948758	0.00510485266619272	0.0373713422472509	-2.32811790019025	NDUFS2	no
UBE2G1	-0.389558324352464	9.41361187135816	-2.90244721330558	0.00510736167819572	0.0373713422472509	-2.32855001429843	UBE2G1	no
SPACA1	0.443319867709125	7.08545409130736	2.90214301275358	0.00511172612706134	0.0373831140914901	-2.32930116619946	SPACA1	no
BLOC1S3	-0.50265334856706	7.28247466403336	-2.90123573381027	0.00512476361522461	0.0374582668125739	-2.33154112760242	BLOC1S3	no
MAP1B	0.374102695828385	7.2087449796895	2.89997676590829	0.00514290581383283	0.0375564616480269	-2.33464849489707	MAP1B	no
MBD6	0.920361236302728	10.7100390115956	2.89991933994287	0.00514373475910614	0.0375564616480269	-2.3347902087178	MBD6	no
RFX4	0.360972457858449	7.04164415193332	2.89879983664106	0.00515991953796613	0.0376461265802014	-2.3375524592586	RFX4	no
SLC26A2	-0.358458349042109	7.81041822973525	-2.89866640138163	0.00516185176569335	0.0376461265802014	-2.3378816425497	SLC26A2	no
MRPL44	-0.516965335609767	7.38724328273759	-2.8984327289019	0.00516523710530447	0.0376461265802014	-2.33845808251256	MRPL44	no
MRPL36	-0.417443624248037	10.2305108953136	-2.89820123567773	0.0051685928985323	0.0376461265802014	-2.33902911209945	MRPL36	no
PRF1	-0.846941630847276	11.2305359429027	-2.898111763889	0.0051698904480993	0.0376461265802014	-2.33924980500698	PRF1	no
SECISBP2	-0.312765224516836	9.85572300667246	-2.89736544116035	0.0051807256168286	0.0377047874023051	-2.34109050012024	SECISBP2	no
ANKRD39	-0.333908232168326	8.30032374206583	-2.89664305799495	0.00519123323699469	0.0377332969392493	-2.34287181246591	ANKRD39	no
PDIA6	-0.5511427828525	9.3265331423851	-2.89662663965897	0.00519147228336187	0.0377332969392493	-2.34291229428061	PDIA6	no
ORMDL2	-0.682806917925927	8.22574486188184	-2.89652260222665	0.00519298727595301	0.0377332969392493	-2.34316880981511	ORMDL2	no
DUSP11	-0.580985734488042	8.53491636946702	-2.89482339503952	0.00521778909211139	0.0378824434109536	-2.34735740833262	DUSP11	no
INPP4A	-0.418334099821002	7.82350281411085	-2.89473391119374	0.00521909824082797	0.0378824434109536	-2.34757793756716	INPP4A	no
IL22RA2	0.37004080404354	7.04472853318329	2.89418261999379	0.00522717033659589	0.0379020285581218	-2.34893645883145	IL22RA2	no
HIST1H2BC	0.754422287700224	8.5227762446461	2.89405671960249	0.00522901540996131	0.0379020285581218	-2.34924668201558	HIST1H2BC	no
CRIP2	-0.561748748970843	8.04794012889158	-2.89397739659485	0.00523017819997081	0.0379020285581218	-2.34944213160532	CRIP2	no
GALNT10	-0.271489033811236	7.97434455080673	-2.89285873706527	0.00524660203966465	0.037998859113307	-2.35219804711882	GALNT10	no
NUTF2	-0.288697529354058	8.0723630221286	-2.89268601669516	0.00524914211840906	0.037998859113307	-2.35262348741504	NUTF2	no
FABP4	0.493412722541835	7.20888677604072	2.89184356392082	0.00526154780098394	0.038068350649679	-2.35469832110348	FABP4	no
ZNRF4	-0.440238439783561	7.16460155998889	-2.89126667285537	0.00527005854722813	0.0381096024795825	-2.35611885417942	ZNRF4	no
PDE2A	-0.408256431319247	7.12011153431264	-2.89041161483312	0.00528269645467909	0.0381806393735624	-2.35822395155588	PDE2A	no
PYGL	0.67849836653129	11.2566542113705	2.88954284485828	0.00529556573116234	0.0382402952760662	-2.36036232688521	PYGL	no
ELOVL2	0.424810829307935	7.04962001458411	2.88935662600147	0.00529832800214943	0.0382402952760662	-2.3608206197689	ELOVL2	no
PCDHGB6	0.590211447018115	7.33259495154007	2.88928391081483	0.0052994069820879	0.0382402952760662	-2.36099956903901	PCDHGB6	no
TMEM50A	-0.768368091846929	9.30067041936819	-2.88831759608245	0.00531376489277739	0.0383235164994248	-2.36337731040635	TMEM50A	no
MAB21L1	0.528637487467794	7.13938667366915	2.8863369313331	0.00534330695050059	0.038484009832744	-2.36824911806159	MAB21L1	no
ZNF749	0.427025460877008	7.1465012957884	2.88629571804008	0.00534392326585885	0.038484009832744	-2.36835046296985	ZNF749	no
TRIM13	0.700837537159323	9.28002418983237	2.88625524562486	0.00534452856589191	0.038484009832744	-2.36844998497319	TRIM13	no
HAS2	0.303399260888004	6.97656421348991	2.88530450148597	0.00535876601858601	0.038566058253654	-2.37078757024036	HAS2	no
BAHD1	-0.395457332177309	7.63362874060526	-2.88510988801263	0.00536168468816087	0.0385666036477149	-2.37126599293416	BAHD1	no
RCN1	-0.425646361315716	7.40771950913885	-2.88486670871292	0.00536533377810019	0.0385723995939095	-2.37186377192174	RCN1	no
MYO1C	-0.507958864441806	7.36834165887409	-2.88447048594065	0.00537128432074761	0.0385782152590321	-2.37283767829738	MYO1C	no
ASPN	0.387226727888714	7.07359208703113	2.88443415771397	0.00537183020966472	0.0385782152590321	-2.3729269671905	ASPN	no
PSMB8	-0.632311602743441	10.3632873936312	-2.88409114458374	0.00537698705246586	0.0385948181765883	-2.37376999609293	PSMB8	no
PAK1IP1	-0.37781506113677	7.9325833056934	-2.88378712350404	0.00538156151657352	0.0386072255599346	-2.3745171304434	PAK1IP1	no
PMS2	-0.278251289745961	7.8042873329357	-2.88348912782053	0.00538604881106208	0.0386189948048986	-2.37524939972565	PMS2	no
OR7E37P	-0.696454202338164	7.17675861994577	-2.88318873702044	0.00539057567282648	0.0386310351703984	-2.37598749683953	OR7E37P	no
ERGIC1	0.604868429762078	9.22858281038189	2.8824117988614	0.0054023003795459	0.0386946182412459	-2.37789626054874	ERGIC1	no
FEM1C	0.809630476747628	9.62559538439411	2.88181230163508	0.00541136345034123	0.0387223217500759	-2.37936882640601	FEM1C	no
COL4A5	0.302365742158019	6.93276523399845	2.88166126870334	0.00541364894954139	0.0387223217500759	-2.37973977742314	COL4A5	no
WDTC1	-0.554471650089327	7.49587710069262	-2.88158976638826	0.00541473126639348	0.0387223217500759	-2.37991538868911	WDTC1	no
CSDE1	-0.865570230781747	8.97375387469953	-2.88065687968184	0.00542887053627047	0.038770408912079	-2.3822062779677	CSDE1	no
ATXN2L	-0.259992468460292	7.6897708790292	-2.88063655293477	0.00542917899761502	0.038770408912079	-2.38225618812048	ATXN2L	no
PDLIM7	0.784025432053251	8.57151274509438	2.88058052856847	0.00543002925939482	0.038770408912079	-2.38239374858341	PDLIM7	no
REV3L	-0.401076672696258	7.79282419938549	-2.88031801429884	0.00543401498459651	0.0387784572756635	-2.38303829096884	REV3L	no
LIN28B	0.388747362441398	6.96231584272345	2.87931367247092	0.00544928877479806	0.0388670092107836	-2.38550380840395	LIN28B	no
GSR	-0.415156798007949	7.9098957287207	-2.87905317293448	0.00545325686563721	0.0388717601805476	-2.38614319206813	GSR	no
MYL6	0.906601534096847	14.4818776888432	2.87889381381228	0.0054556856393751	0.0388717601805476	-2.38653430990472	MYL6	no
NOV	1.10634569008082	8.48586981469959	2.87803812517755	0.00546874419724106	0.0389285420636226	-2.38863416193464	NOV	up
RPLP2	1.29849833732587	14.2396665741074	2.8779955844059	0.00546939415990452	0.0389285420636226	-2.38873854430718	RPLP2	up
ZMYND15	0.652959877940005	8.15598692804656	2.87769664243153	0.00547396358351011	0.0389406344907698	-2.38947202596476	ZMYND15	no
FLJ26850	0.467120987796909	7.24003323124551	2.87748066074226	0.00547726712791181	0.0389437137616623	-2.39000192115068	FLJ26850	no
SIGLEC5	0.799682563193896	9.58690522282104	2.87689410208532	0.00548624812609172	0.0389759395719269	-2.39144084822822	SIGLEC5	no
SLC30A10	0.427020615592361	7.05363302532476	2.87680943136586	0.00548754567170724	0.0389759395719269	-2.39164854146444	SLC30A10	no
CCBL2	-0.54032220859153	9.04637717409637	-2.87624941430264	0.00549613485813111	0.0390165177840956	-2.39302212043929	CCBL2	no
PDE6C	0.459391708198274	6.81001167423509	2.8759515400358	0.00550070852508419	0.0390285626837302	-2.3937526477841	PDE6C	no
CHKB	-0.548020496530928	9.25446726552426	-2.87540572912111	0.00550909822793511	0.0390676563304588	-2.39509108381688	CHKB	no
AAAS	-0.395090586808841	7.83690445400993	-2.87418587084841	0.00552789153254368	0.0391804475080917	-2.39808172360375	AAAS	no
RORC	-0.282766930967863	7.42664088059643	-2.87377576767619	0.00553422293334252	0.0392048398505089	-2.39908692916899	RORC	no
EID2B	1.75385346533027	11.8128791625311	2.873155060262	0.00554381850721948	0.0392523183032043	-2.40060814160422	EID2B	up
ADSL	-0.461982316883388	11.1986417151482	-2.87142878474673	0.00557058605419087	0.0394122996871084	-2.40483754444363	ADSL	no
LMOD3	1.70585083290576	10.0700902803202	2.87132340033664	0.00557222400117012	0.0394122996871084	-2.4050956757538	LMOD3	up
PRDM12	-0.416981899224268	7.09548367798579	-2.870628799853	0.00558303103075143	0.0394681599599655	-2.40679686913364	PRDM12	no
C8orf58	-0.263708902876751	7.74604692056878	-2.86918619727788	0.00560553784643128	0.039606628346191	-2.41032905158029	C8orf58	no
NOL4	0.521761827395496	7.23892409464582	2.8687929895288	0.0056116870123035	0.0396233906322827	-2.41129157984661	NOL4	no
CENPH	-0.372460395411367	7.17248007033159	-2.86866104674973	0.00561375179089248	0.0396233906322827	-2.41161453855882	CENPH	no
PARP2	-0.283434156091801	7.91355119077232	-2.86745722973752	0.00563262281790848	0.0397163714953994	-2.41456062446065	PARP2	no
NDST1	0.746159204342332	8.49475438362096	2.86744719368598	0.00563278038899812	0.0397163714953994	-2.41458518163088	NDST1	no
ZNF195	-0.317888807192645	8.30209603675616	-2.86726023523378	0.00563571647590255	0.0397164310192696	-2.41504263756059	ZNF195	no
MTMR12	-0.436503634224122	8.26462257985138	-2.8665182832285	0.00564738239611246	0.0397779800548607	-2.41685784712297	MTMR12	no
HSPA4L	0.511759326829533	7.07444779765028	2.86577192875435	0.00565914003916705	0.03984011093479	-2.4186834690121	HSPA4L	no
CCDC64	-0.466135786575922	7.35635493532912	-2.8655207948059	0.00566310134151369	0.0398473199164807	-2.41929767487015	CCDC64	no
KRTAP5-8	-0.645190090147481	7.08400124901881	-2.86526323020244	0.00566716673909374	0.039855253490174	-2.4199275660818	KRTAP5-8	no
SECTM1	-0.786893946567293	8.24000608848995	-2.86440794277819	0.00568068593425463	0.0399030815919813	-2.42201892056753	SECTM1	no
ARFRP1	-0.34829936367425	8.02906170033327	-2.86429881957432	0.00568241294323526	0.0399030815919813	-2.42228571537108	ARFRP1	no
TM2D2	-0.441030255439205	8.53807257964657	-2.86415248431428	0.00568472963995877	0.0399030815919813	-2.42264347768324	TM2D2	no
TIMM9	-0.376385459497307	8.58445388490721	-2.86408911047274	0.00568573320929528	0.0399030815919813	-2.42279841056866	TIMM9	no
SCARB2	0.712432053723639	10.1707775544101	2.86370201095061	0.0056918667554709	0.0399044380712183	-2.42374471389697	SCARB2	no
CTGF	0.482552842141108	7.27646649923726	2.86363760769814	0.00569288781012041	0.0399044380712183	-2.42390214466998	CTGF	no
WNT8B	-0.394836760899183	6.90550635102496	-2.8630592291224	0.00570206505743857	0.0399044380712183	-2.42531584428285	WNT8B	no
HOXC6	0.3091728526563	7.1873256924394	2.8630543864905	0.00570214195408205	0.0399044380712183	-2.42532767995502	HOXC6	no
ATG4D	-0.446491002957832	7.50363492573969	-2.86299678260626	0.00570305672546151	0.0399044380712183	-2.42546846601451	ATG4D	no
KLRF1	-0.855305964417694	10.8839584162795	-2.86296411788267	0.00570357551379127	0.0399044380712183	-2.42554829887497	KLRF1	no
FAM3D	-0.430791541370313	7.27703226313178	-2.862731939702	0.00570726427481364	0.0399096634804752	-2.42611572444691	FAM3D	no
MGP	0.488375103174209	7.06806507031448	2.8624147830306	0.00571230670309025	0.0399243445307173	-2.42689077461466	MGP	no
AKAP8	-0.298120486339128	9.3388515252679	-2.86218317167595	0.00571599165765747	0.039929527717704	-2.42745673274218	AKAP8	no
RXRA	0.785727034227106	11.884988596433	2.86183910161308	0.00572146989199843	0.0399472262248331	-2.42829742738824	RXRA	no
ANKRD45	0.41105500434645	7.07235813430476	2.86160024321604	0.00572527581211258	0.0399532364542795	-2.42888100473801	ANKRD45	no
PCDHGB5	-0.56660135166146	7.15854285150284	-2.86128299770604	0.00573033435092175	0.0399679772774316	-2.42965603998325	PCDHGB5	no
PROS1	0.84181833526151	8.19864251030334	2.8601009672409	0.00574921840605274	0.0400671639463295	-2.4325431842593	PROS1	no
TICAM2	0.634081420654605	9.45465390418764	2.85995366809243	0.00575157567170289	0.0400671639463295	-2.43290290347741	TICAM2	no
USP28	-0.499717084497608	7.35109262443432	-2.85983873773373	0.00575341555119047	0.0400671639463295	-2.4331835651374	USP28	no
OR1I1	-0.480311347163181	7.09439670031706	-2.8586690106975	0.0057721722349586	0.0401771618981264	-2.4360395702161	OR1I1	no
CPSF6	-0.449158064512479	7.65678305906235	-2.85827593961178	0.00577848783014816	0.040188873379745	-2.43699909376706	CPSF6	no
POLR2H	-0.364420464592342	9.63810417146866	-2.85819558232726	0.00577977974081398	0.040188873379745	-2.43719524116387	POLR2H	no
MXRA7	-0.34539850174595	7.58630336946144	-2.8571711766101	0.00579627258155989	0.0402302274304587	-2.43969538905565	MXRA7	no
CHST13	1.30152794290499	10.0027138944219	2.85713569013181	0.00579684468858415	0.0402302274304587	-2.4397819846075	CHST13	up
TCEAL1	-0.338046239787963	7.65780644521782	-2.85690711467218	0.00580053099319104	0.0402302274304587	-2.44033974423812	TCEAL1	no
THSD7B	0.268338686987731	6.86310962638485	2.8568674906546	0.00580117024159827	0.0402302274304587	-2.4404364295579	THSD7B	no
USP9Y	0.471785472890365	7.08971023488011	2.85684711192816	0.00580149903389971	0.0402302274304587	-2.44048615465204	USP9Y	no
LIMD2	-0.643409646834203	8.05429964339469	-2.85672186214743	0.00580352020355357	0.0402302274304587	-2.44079176437083	LIMD2	no
RFX2	0.75987856023836	8.17030779516554	2.85651568391051	0.00580684874059924	0.0402327426021294	-2.44129481757393	RFX2	no
USP20	-0.428826649766216	7.68965438008912	-2.85479148861055	0.00583475318557534	0.0404054424275217	-2.44550059541058	USP20	no
CTNNBIP1	-0.423790299824193	7.84094102959609	-2.85460488832085	0.00583778054362808	0.0404057810483972	-2.44595564846818	CTNNBIP1	no
DPH5	-0.398887950221321	9.20709245774968	-2.85332531177174	0.00585857917751435	0.0405290592157877	-2.44907548208197	DPH5	no
JTB	-0.444445920878049	13.3800610988215	-2.85303915781821	0.00586323976112394	0.0405406272168233	-2.4497730308468	JTB	no
LRRC40	-0.472992482840189	7.79964037118016	-2.85282050060449	0.0058668033329919	0.0405446021474112	-2.4503060091114	LRRC40	no
SCN7A	0.475732552137419	7.08066891338344	2.85215116848433	0.00587772422103381	0.0405812381627644	-2.45193731759675	SCN7A	no
SEMA6C	-0.420835356031683	7.31395515768236	-2.85210474625856	0.00587848234595054	0.0405812381627644	-2.45205044792891	SEMA6C	no
SEC23A	-0.702171430661165	7.35071041658007	-2.85188457520087	0.00588207920557177	0.0405812381627644	-2.45258698277967	SEC23A	no
DLG3	-0.373520832764577	7.14628187008018	-2.85176275973483	0.0058840701360871	0.0405812381627644	-2.45288382138971	DLG3	no
TCEAL4	-0.346318523489918	8.59881587140225	-2.85079956467208	0.00589983434152607	0.0406524170982392	-2.45523058601075	TCEAL4	no
ID2	-0.612109976977257	11.4169377483406	-2.85066613210786	0.00590202124704325	0.0406524170982392	-2.45555563869404	ID2	no
TIMM44	-0.304464911525661	7.978863357488	-2.8505832130132	0.00590338063419809	0.0406524170982392	-2.45575763060232	TIMM44	no
ZNF660	0.555872918119881	7.69431770659089	2.85010325284007	0.00591125484654465	0.0406564795001613	-2.45692673175663	ZNF660	no
S100Z	-0.573568391823671	7.07841755696742	-2.85003920849307	0.00591230628887662	0.0406564795001613	-2.45708272157207	S100Z	no
GCA	1.01163591485928	13.4269920370814	2.84999931170976	0.00591296137799043	0.0406564795001613	-2.45717989495345	GCA	up
SLC6A14	0.513946718343528	6.86609953471051	2.84930655031335	0.00592434692606813	0.0407002718228301	-2.45886703351546	SLC6A14	no
GPSM1	-0.5787621073755	7.08740101829572	-2.84924674703027	0.00592533074230352	0.0407002718228301	-2.45901266275463	GPSM1	no
ADAM10	-0.688388833371729	8.06825424466176	-2.84797240282328	0.00594633068597881	0.0408238472095084	-2.46211531518549	ADAM10	no
CA1	1.57708703092918	9.9373575964247	2.84728192713219	0.00595773771461529	0.0408814718444466	-2.46379597984035	CA1	up
PDDC1	-0.258324681277514	8.03732043220382	-2.84593845409787	0.00597999049376397	0.0410134231741163	-2.46706519763196	PDDC1	no
GPS1	-0.247899616843046	8.8131286406195	-2.84542107886074	0.00598858053551181	0.0410351113789603	-2.46832387010439	GPS1	no
OPHN1	-1.19999556643908	7.94261534378166	-2.8453836473371	0.00598920245690266	0.0410351113789603	-2.46841492691793	OPHN1	down
GPR125	0.491494654633522	7.29536969219723	2.844795342738	0.00599898491616651	0.0410813878711332	-2.46984593114614	GPR125	no
PKD2L2	0.407203976690765	7.16671923792851	2.84438746125096	0.006005775910847	0.041093779638091	-2.47083793854938	PKD2L2	no
JAK2	0.564268882073508	9.0588603978616	2.84432282038028	0.00600685279539543	0.041093779638091	-2.47099514150852	JAK2	no
MX2	0.722950390791128	11.4610887322613	2.84350488675205	0.00602049455719398	0.0411221578905228	-2.47298407561315	MX2	no
CLCC1	-0.288356414808951	7.34059537484784	-2.84346706924333	0.00602112598057998	0.0411221578905228	-2.47307602431531	CLCC1	no
KLK4	-0.393119415187973	7.0967729010781	-2.84345377577874	0.00602134795060121	0.0411221578905228	-2.47310834554725	KLK4	no
FAM63A	0.731385908549978	10.7207590968652	2.84334730545454	0.0060231260304046	0.0411221578905228	-2.47336720936401	FAM63A	no
ZNF665	-0.681289612966323	7.19842908834215	-2.84312628190027	0.00602681872302233	0.0411266714268214	-2.47390456564516	ZNF665	no
PLCD1	-0.413540723005182	8.3865658423328	-2.84224417551293	0.00604157709234203	0.0411860159427622	-2.47604884180134	PLCD1	no
GIPC2	0.36733917751368	6.89163861795732	2.84224357306884	0.00604158718311196	0.0411860159427622	-2.47605030608513	GIPC2	no
FLNA	-1.17424172475442	8.63764919861963	-2.84159397473901	0.00605247682423255	0.0412395281755594	-2.47762906441251	FLNA	down
CSF1	-0.365416831506261	7.02090404602618	-2.84103949068748	0.0060617863224959	0.0412622224533431	-2.47897644374969	CSF1	no
MAFK	-0.374916822894021	7.55914230609359	-2.84091636059258	0.00606385540397401	0.0412622224533431	-2.47927561900714	MAFK	no
GUCY1A2	0.317849511709316	6.94490816410935	2.84085229037754	0.00606493229927511	0.0412622224533431	-2.47943128966637	GUCY1A2	no
TOPORS	-0.519636313056991	8.06636849849047	-2.84057306703798	0.00606962755871688	0.0412734673992748	-2.48010968422045	TOPORS	no
TFPI2	0.36461792179228	6.82624128124603	2.83942964158572	0.00608888974199147	0.0413837065329941	-2.48288719534496	TFPI2	no
C14orf79	-0.352563147258182	7.3514510958149	-2.83875152220835	0.00610033998107254	0.0414407672424787	-2.48453402316385	C14orf79	no
CD320	-0.412464741832331	8.50911501742493	-2.83843208523871	0.0061057406432244	0.0414566954784696	-2.48530967922921	CD320	no
CHCHD2	-0.433395957774797	13.1411465554695	-2.83787719329317	0.00611513258332895	0.0414996941598002	-2.48665690867364	CHCHD2	no
[truncated: 11,567 more rows]
