# Supplementary material for: Potential diagnostic biomarkers for immunogenic cell death in elderly female patients with ischemic stroke: identification and analysis
Source: Sci Rep. 2024 Jun 24;14:14553. doi: 10.1038/s41598-024-65390-w (PMC11196739; doi:10.1038/s41598-024-65390-w)
Supplement: Supplementary file 7 — Supplementary Table S3. [file 41598_2024_65390_MOESM7_ESM.csv]

	x
1	NAG18
2	AKR1D1
3	SHCBP1
4	DUSP19
5	PI3
6	HLA-C
7	RPL32
8	RPL37
9	SEMA3E
10	TMSB4X
11	RPL34
12	PABPC3
13	RPS7
14	RPL23A
15	XPNPEP3
16	RPL29
17	RPL6
18	ITM2B
19	NUMB
20	RPLP0
21	NBPF20
22	LOC399900
23	SHROOM4
24	IER2
25	CCL3
26	ANXA2P1
27	RAP1B
28	HLA-DRB1
29	RPL9
30	SH3BGRL
31	YWHAH
32	BCL2A1
33	PF4
34	ABCA1
35	SLC25A37
36	ROCK2
37	IL18
38	MSH3
39	RNASET2
40	RPL7A
41	MTPN
42	EVI2B
43	HCG27
44	SERPINB6
45	PNRC1
46	USMG5
47	PRCP
48	KCTD12
49	G0S2
50	E2F2
51	PPBP
52	NPM1
53	PURB
54	FFAR2
55	SLC12A9
56	IER3
57	HTR2A
58	PDCD7
59	ANKRD33
60	F2R
61	CHST13
62	RPLP2
63	HMGN3
64	ZNF467
65	IL2RG
66	CSTA
67	RPS27A
68	NUP214
69	NFE2
70	PPM1F
71	GABARAP
72	GYPB
73	IGLL1
74	VDAC2
75	RPL41
76	HSD17B12
77	OPHN1
78	HLA-G
79	OSBP2
80	CLEC12A
81	PELO
82	CD83
83	CXCR4
84	VAMP5
85	DIP2B
86	PTPN1
87	ANXA3
88	KBTBD7
89	SNRK
90	FLNA
91	CD302
92	GCH1
93	DAPP1
94	EVI2A
95	ACTA2
96	EIF2AK2
97	IL1B
98	RNF130
99	RPSA
100	NME1-NME2
101	SUZ12
102	HAL
103	JUND
104	LMO4
105	LPP
106	PPP3R1
107	DUSP2
108	GALK1
109	NR4A2
110	NDE1
111	CECR1
112	RNF165
113	UBC
114	ANXA1
115	PLGLB1
116	FAM120A
117	CST3
118	NEK7
119	ATP5L
120	CCND2
121	PDK4
122	EEF1B2
123	SNHG8
124	RAB40C
125	GNL3L
126	LYZ
127	HSPA1A
128	MXI1
129	NOV
130	ZMAT3
131	JUNB
132	NFKBIZ
133	SCP2
134	TNFAIP3
135	ASCL2
136	CLIP1
137	DYNLT3
138	FOS
139	CAPZA2
140	FAM46A
141	NDUFS6
142	HMGB1
143	LYPLA1
144	TIAF1
145	ADM
146	CDAN1
147	LAPTM4A
148	KLF10
149	PPP1R15B
150	LCK
151	DOCK2
152	PARP14
153	PIM3
154	DTX2
155	MYB
156	RBM12B
157	BZW1
158	GATS
159	MEFV
160	HIF1A
161	BLOC1S2
162	PPP1R11
163	PTBP1
164	RAB3IP
165	UBE3C
166	EMR2
167	FCGR3A
168	STAT2
169	VNN3
170	S100A6
171	RPL13A
172	TP53INP1
173	CD69
174	AIRE
175	DHRS7
176	FCGR2A
177	FBXL13
178	HLA-DRB6
179	DCAKD
180	IFI30
181	SYTL3
182	IL6
183	CNIH4
184	UBE2NL
185	PPP2R3C
186	RNF11
187	GYPE
188	GNLY
189	TOP1P2
190	ARL6IP1
191	PQLC1
192	TNFSF14
193	PF4V1
194	NACAP1
195	PRKAR2B
196	DHX34
197	GNG5
198	MGEA5
199	CUEDC1
200	PPP2R5A
201	COPA
202	RPN2
203	CFLAR
204	RPS27
205	SH3BP5
206	BIN2
207	NOTCH2NL
208	PPIB
209	PTGES3
210	SH3GLB2
211	DNTTIP2
212	BNIP3L
213	MRPL3
214	KLHL22
215	TACC1
216	HIST1H2BJ
217	CXCL3
218	CNDP2
219	ARPC2
220	NOTCH1
221	RPL8
222	RPL36A
223	ADAM7
224	RPL36
225	TXLNA
226	SAP30
227	EGR1
228	MKLN1
229	IFITM3
230	ARHGAP15
231	COQ10B
232	CDC14B
233	XRN2
234	MAP3K2
235	FBN2
236	PSG9
237	RNF139
238	LDHB
239	TMEM86B
240	COMMD8
241	PDCD6IP
242	IER5
243	ZBP1
244	GALNT1
245	CCL20
246	HES4
247	S100A12
248	ELOVL5
249	FCGR1A
250	CHPT1
251	PCBP2
252	FAM21C
253	TRAT1
254	FOXJ2
255	HSDL2
256	ALKBH5
257	APLP2
258	TMEM154
259	MTRF1L
260	CHD9
261	CTSZ
262	GFOD1
263	SLMAP
264	IPO11
265	CSAD
266	HLA-DQB1
267	CCND3
268	SLC25A23
269	SFT2D1
270	HAVCR2
271	ADSS
272	HECTD1
273	SMAD4
274	PGS1
275	NAP1L1
276	GABARAPL2
277	AURKAIP1
278	ZNF91
279	PLP2
280	SALL3
281	ARFGAP3
282	TMEM59
283	HERC6
284	SAFB
285	SERPINB2
286	MGST3
287	TRIM51
288	ASXL2
289	LMO2
290	PMAIP1
291	NSMAF
292	ASGR1
293	HIAT1
294	SSB
295	KLF9
296	ERICH1
297	MYH4
298	HERC1
299	PDCD10
300	PRDM8
301	C1orf86
302	C16orf54
303	PAX7
304	PHB2
305	CYBB
306	ANKDD1A
307	UFD1L
308	SNHG5
309	MALAT1
310	BCAS2
311	MYL6
312	POMP
313	PDCD6
314	COPS2
315	KARS
316	PARK7
317	RASGRP1
318	ST3GAL6
319	EFHC2
320	TXN
321	DSC2
322	NRGN
323	FMR1
324	ARF6
325	ANAPC13
326	IL13RA1
327	CD99
328	DCTN2
329	LY75
330	MYBPH
331	ENO1
332	KIAA1143
333	MAP4K2
334	IL32
335	ANP32E
336	GPX1
337	NIPSNAP3A
338	IL10RA
339	C1D
340	SPRED1
341	LOC388692
342	SLC16A5
343	HPS6
344	CSF2RB
345	APOBEC3A
346	SLITRK4
347	LBR
348	DDIT4
349	BAZ2B
350	HSP90AA1
351	F13A1
352	TMED4
353	NDUFS2
354	DTX3L
355	PIM2
356	NDUFB4
357	SLC15A4
358	CD63
359	PHIP
360	SLC22A4
361	ZNF121
362	RPS23
363	RHOB
364	HCFC1
365	ZSWIM4
366	SSBP2
367	USF1
368	PLEKHG3
369	ANKRD20A1
370	RAB27A
371	RABEPK
372	KCNJ2
373	GCC1
374	LOC401052
375	TMCO3
376	SNRPD2
377	GAPDH
378	ITM2A
379	MCTP2
380	KLF2
381	ATP6V0E1
382	CLUAP1
383	RPS21
384	CSDE1
385	FUCA2
386	EHD4
387	GIMAP7
388	RHOH
389	POLB
390	GPR137
391	HIST1H3F
392	MTA2
393	ZHX2
394	MTIF3
395	UBA52
396	C14orf119
397	DUSP3
398	TOP3A
399	TGFA
400	SLC44A2
401	LRRFIP1
402	SLC40A1
403	PTGS2
404	FGD3
405	LIPA
406	VPS26A
407	RBM5
408	CCR2
409	LILRA6
410	FAM65A
411	GZMB
412	CYBRD1
413	SLC12A7
414	PPID
415	TNFRSF4
416	RPS6KB2
417	RPS4X
418	LMBRD1
419	JAM3
420	PSMC6
421	JMJD1C
422	COTL1
423	PIAS4
424	STK3
425	SAMHD1
426	ANTXR2
427	RNASEL
428	BRPF3
429	CFL1
430	SLC44A4
431	RCN2
432	LGALS2
433	TRIM22
434	CLEC4C
435	CCNG1
436	STK38
437	AMPD2
438	RGS18
439	PRF1
440	RPL10
441	CREB1
442	HMGN2
443	RHOBTB3
444	KLRG1
445	DPYD
446	CTSW
447	ADD3
448	SELT
449	HGS
450	TCF7
451	CDIPT
452	TRIM8
453	YIPF6
454	FAM111A
455	RDH5
456	MAN2A1
457	DNAH1
458	F3
459	TAOK3
460	SQSTM1
461	TLK1
462	NCK2
463	ZNF653
464	DCTN6
465	LTBR
466	TLR2
467	HBP1
468	CAPN1
469	HEATR1
470	GSTT1
471	DBNDD2
472	UBE2S
473	PFDN2
474	IL2RB
475	TSPYL1
476	DUSP18
477	CCR3
478	MON2
479	MORF4L1
480	RPL13
481	KIAA1683
482	RAPGEF6
483	TLE4
484	POLR2F
485	ANXA4
486	MT1H
487	PSMD6
488	GK
489	ZAP70
490	TPRKB
491	MKL1
492	GPR171
493	RPL22
494	DCP2
495	NAB1
496	C9orf66
497	CD37
498	ZNF271
499	ZNF641
500	SPCS2
501	RFESD
502	PPP1CA
503	FEM1C
504	SDHB
505	DYNC1LI2
506	CAPNS1
507	PAPSS1
508	IDS
509	UXT
510	SYT11
511	SCPEP1
512	C14orf159
513	PRKACB
514	GIMAP8
515	ASNA1
516	ZFYVE20
517	RAB3GAP1
518	MYOM1
519	PDXK
520	MFSD3
521	DCK
522	SRRM2
523	C14orf166
524	FNBP1
525	B4GALT3
526	KREMEN1
527	ATF4
528	GMDS
529	LRRC6
530	CREBL2
531	MED28
532	PSMA1
533	PTX3
534	CLCN7
535	LSP1
536	PHKA2
537	SECTM1
538	NCL
539	ADRBK1
540	CBWD1
541	KPNB1
542	UBE2E1
543	NT5C
544	C1orf85
545	CAPG
546	SERPINE2
547	TMEM156
548	GRAMD1C
549	RANBP10
550	SPG7
551	KLRC1
552	STAG2
553	RGMA
554	CCR6
555	FBXO25
556	WWP1
557	ISG15
558	PBX2
559	VPS37C
560	GNG10
561	MAFB
562	C3AR1
563	PSME4
564	ALDOB
565	STT3B
566	TSNAX
567	CTR9
568	CTSS
569	ASB1
570	HK1
571	CWF19L1
572	FBXL3
573	SLC2A1
574	GZMH
575	ADRA1D
576	CARD8
577	TNFSF13
578	TMEM43
579	ELOVL6
580	CTSH
581	RERE
582	PIK3CG
583	PDZD11
584	LRRC28
585	SPP1
586	IFNA8
587	DNAJA4
588	C6orf48
589	NCF2
590	SNRPD3
591	BLVRB
592	ZNF417
593	ARRB2
594	GNB2
595	DOCK8
596	ATP5G3
597	ATP6V1D
598	DAB2
599	CD3E
600	PSME1
601	MAPRE2
602	DDX17
603	CAMK4
604	EREG
605	TMEM50A
606	ZNF267
607	CYB5R1
608	PCCB
609	ARL4A
610	CHFR
611	LDLR
612	PDIA3
613	PLA2G4C
614	CDKN1B
615	MCM6
616	UCP2
617	NFE2L2
618	CYFIP1
619	ZNF524
620	SQRDL
621	RPS27L
622	PIK3R2
623	PTPN6
624	NGFRAP1
625	CENPB
626	RP2
627	MCM3AP
628	TBX21
629	EEF1G
630	SERINC1
631	LRCH3
632	CLK1
633	LAP3
634	FCGR1B
635	STK17B
636	PDSS2
637	ADCY3
638	C18orf8
639	RBMS1
640	MYO1F
641	CRKL
642	C7orf25
643	HIATL1
644	RCBTB2
645	KIAA1033
646	PPIF
647	IRX1
648	MDH2
649	B4GALT1
650	ACN9
651	SERINC5
652	KLF4
653	ZNF586
654	EML3
655	SEMA4D
656	NF1
657	CCDC23
658	FAM45A
659	ZNF562
660	EXOSC3
661	ITPKB
662	ARL6IP6
663	CNOT2
664	FAM101B
665	RAB2B
666	SLC36A4
667	CLDND2
668	H2AFV
669	ZNF331
670	EGR2
671	UBQLN2
672	FADD
673	C9orf78
674	AP3S1
675	LARP7
676	DGKZ
677	WSB2
678	EIF1B
679	CCNY
680	WDR47
681	PGAM1
682	DYNC1H1
683	SLC35E3
684	ANGPT1
685	CACNA1B
686	SBF1
687	ARPC1B
688	IRS2
689	TPCN2
690	MPHOSPH10
691	NDUFB6
692	GFRA2
693	C1orf56
694	SERPINB9
695	TOR1AIP1
696	STARD4
697	TLR6
698	NUDC
699	PTGDR
700	CDK9
701	C14orf2
702	GALNT7
703	CCNK
704	MRPL10
705	RNF13
706	UBE2R2
707	IL5RA
708	CLK4
709	MBOAT2
710	C15orf48
711	SMUG1
712	EMILIN2
713	CCDC77
714	HSD17B4
715	PRICKLE1
716	ATXN7
717	ALDOA
718	SLC2A14
719	UBE2E3
720	HDAC2
721	SAMSN1
722	SNTB1
723	ATXN2
724	ZNF672
725	SLC26A11
726	METRNL
727	ZFP36
728	CCR5
729	TMEM79
730	AHR
731	EIF4EBP2
732	STX6
733	NFS1
734	HADHB
735	RBBP7
736	ATP6V0A1
737	PPP1R14A
738	TMIGD2
739	NFIL3
740	FCAR
741	ACAT2
742	MS4A1
743	UPB1
744	RPL4
745	TCP11L2
746	EIF4G2
747	ANG
748	DOK2
749	DYNLRB2
750	ITIH5
751	SLC2A8
752	KPNA2
753	IRAK2
754	FAM78A
755	TNF
756	COQ2
757	FXYD5
758	TTF2
759	ACSS1
760	BCL2L13
761	ARL4C
762	ISG20L2
763	SCARB2
764	SNX27
765	PIGB
766	QTRTD1
767	CDC42EP4
768	ZDHHC1
769	NARF
770	MPG
771	MYC
772	VASH1
773	TPMT
774	S100A8
775	NAPA
776	ATXN1
777	MAFF
778	ZFP42
779	DNAJC1
780	BTBD1
781	AZIN1
782	ETHE1
783	SNX10
784	ATXN10
785	RAD21
786	HSPA8
787	MYO5A
788	PAPD4
789	SEC24D
790	KBTBD11
791	C3orf14
792	SEC23A
793	CETN3
794	GBP3
795	TFDP1
796	CXCL6
797	CWF19L2
798	CS
799	ZNF616
800	RPUSD3
801	APAF1
802	PTTG2
803	FEM1A
804	SLC25A32
805	BSDC1
806	CST7
807	TSPYL2
808	NAPB
809	LMTK3
810	SPIRE1
811	AVIL
812	KTN1
813	IRF2
814	DNAH5
815	ZNF266
816	CDC37
817	FEZ2
818	PNPLA8
819	RFWD3
820	TRIM13
821	RNASE6
822	HADHA
823	ALDH2
824	ELK3
825	LSM6
826	RSPRY1
827	TAF15
828	TRAFD1
829	GNL1
830	FOSB
831	ZSWIM1
832	TOB1
833	MTSS1
834	RAN
835	OR7E37P
836	NUDT21
837	ADAM10
838	HMG20B
839	LRCH4
840	GALNT4
841	SUMO1
842	RAB11FIP3
843	RHOA
844	RBPJ
845	INTS1
846	ANP32A
847	NSF
848	ZNF484
849	TUBB3
850	SMAP1
851	PRR11
852	SDCBP
853	RHOQ
854	TRIM49
855	NPEPL1
856	NCBP1
857	ZNF665
858	TREML1
859	WDR37
860	MESDC2
861	ARAF
862	NAPSA
863	PCNA
864	BLNK
865	RNF4
866	EEFSEC
867	SAMM50
868	NDUFB1
869	POLR3B
870	PIK3AP1
871	SLC44A1
872	CD8A
873	UTP11L
874	EIF4ENIF1
875	CA2
876	LMBR1
877	ABHD8
878	ADAR
879	STRN3
880	PSMB9
881	BTN3A2
882	CRYGS
883	CNN3
884	RPS6KA3
885	PTGDS
886	C9orf156
887	C11orf54
888	LILRB4
889	RCOR1
890	AQP3
891	MSH6
892	MT2A
893	PRKAA1
894	SELPLG
895	ST6GALNAC3
896	HERPUD2
897	NUP93
898	KIAA0101
899	YIPF3
900	ORMDL2
901	WDR6
902	MNDA
903	CTBS
904	CNP
905	F8A1
906	C7orf34
907	PIK3R1
908	RBMXL1
909	SLC39A1
910	PTPLA
911	PAQR7
912	SYTL1
913	CCRL2
914	AP4E1
915	RASSF3
916	SPRED3
917	OBFC1
918	SUMO4
919	PPOX
920	ZNF20
921	MTHFD1
922	ATF5
923	DDIT4L
924	ZFYVE16
925	MUSK
926	PRDX3
927	FAM35A
928	PVRL3
929	KPNA6
930	UQCRB
931	EVI5L
932	OS9
933	UROD
934	ZNF589
935	VDAC1
936	SLC6A13
937	DYM
938	LCORL
939	SPSB3
940	TCIRG1
941	ALDH5A1
942	DPP9
943	ORMDL1
944	ZNF684
945	CXCL2
946	POM121
947	UTS2R
948	TNFAIP8
949	SMCR8
950	FUNDC2
951	MAML1
952	ADRBK2
953	TAF10
954	PCCA
955	TNFRSF9
956	CREBBP
957	FCGR2C
958	SLC37A2
959	CX3CR1
960	HLA-DRA
961	VCPIP1
962	CARD11
963	DYNLRB1
964	MYD88
965	TNS3
966	NR4A1
967	C5
968	PTPN11
969	PEX5
970	CLDN23
971	APEX1
972	CSMD1
973	B3GALT4
974	CD58
975	FGR
976	JOSD1
977	AUTS2
978	IARS
979	C17orf49
980	SSPN
981	MTMR1
982	OSBP
983	NR1H3
984	CUTA
985	AFF4
986	TBC1D2B
987	DGKA
988	UBE4B
989	CASP2
990	GOLGA3
991	ZBTB8OS
992	ACTR3
993	SPHK2
994	RBBP5
995	TOMM20
996	BAZ1B
997	SSU72
998	FBL
999	KIAA2026
1000	CIRBP
1001	GPR84
1002	NPC1
1003	PITPNB
1004	LRRC8D
1005	SELK
1006	HTATSF1
1007	QPCT
1008	ELMOD2
1009	NBEAL1
1010	DNAJB1
1011	CDKN1A
1012	THTPA
1013	CDS2
1014	EFHD2
1015	IPO9
1016	YWHAG
1017	FOXK1
1018	ITGA4
1019	SCG3
1020	WDFY2
1021	KRTAP5-8
1022	LIMD2
1023	ANAPC2
1024	CD300A
1025	MRFAP1
1026	ZCRB1
1027	CCDC69
1028	SEC24B
1029	SLC7A1
1030	SLBP
1031	RNF138
1032	FUCA1
1033	GOLGA7
1034	FYTTD1
1035	WIPF1
1036	ZNF579
1037	SLFN13
1038	APPBP2
1039	PPIA
1040	SNRPD1
1041	DNAJC13
1042	SNW1
1043	STEAP4
1044	TERF2
1045	TTC14
1046	NPB
1047	TPH1
1048	XRCC6
1049	ZNF613
1050	PPP1R8
1051	PPP1R15A
1052	ACO1
1053	ZFYVE21
1054	NDUFC2
1055	CHST7
1056	KCTD5
1057	INSC
1058	KLHDC7B
1059	MAN2B1
1060	HTATIP2
1061	ZNF701
1062	ZNF543
1063	CCDC58
1064	RMI1
1065	C9orf89
1066	CASP1
1067	MRFAP1L1
1068	KPNA4
1069	RHOC
1070	TXNRD1
1071	PGLS
1072	LCTL
1073	SNX2
1074	LAPTM5
1075	RANBP6
1076	SEPW1
1077	SMN1
1078	UHRF2
1079	E4F1
1080	FAM96A
1081	TRIM28
1082	PPIG
1083	RASSF5
1084	ANKRD6
1085	COPG2
1086	ZNF324
1087	C17orf75
1088	PLCH2
1089	ZNF703
1090	SESTD1
1091	PRKAR1A
1092	DGKG
1093	TXNIP
1094	APOBEC3C
1095	PSMB8
1096	REXO1
1097	MUT
1098	GNPDA2
1099	TSPYL4
1100	ANKRD50
1101	ZNF397
1102	SCAMP2
1103	IPO7
1104	KLF16
1105	UBL5
1106	CD99L2
1107	PREX1
1108	COPE
1109	PTDSS1
1110	USP1
1111	ZNF585A
1112	AMFR
1113	THAP4
1114	ACACB
1115	ZDHHC14
1116	CORO1A
1117	POU5F1
1118	HLA-F
1119	IL10RB
1120	GORASP1
1121	PANK2
1122	TRIM5
1123	ZNF683
1124	CPVL
1125	IFNA10
1126	MERTK
1127	LEPROT
1128	RNF166
1129	SPARC
1130	GAPVD1
1131	TSN
1132	WDR60
1133	ZNF574
1134	HERC2P2
1135	C18orf25
1136	CXCL1
1137	ADH5
1138	PTP4A1
1139	HSPA1L
1140	PLAC8
1141	RFK
1142	CDC42EP3
1143	TRMT1
1144	TREM1
1145	ZNF671
1146	UBE2M
1147	ACADVL
1148	ALDH1A1
1149	PI4K2B
1150	RTN4
1151	TWIST1
1152	BMP6
1153	FOXJ3
1154	AMZ2
1155	SNX6
1156	ATP1B2
1157	MYH3
1158	CLEC2B
1159	ICAM1
1160	PTPRC
1161	PPP3CA
1162	CCT3
1163	SYT2
1164	GADD45A
1165	TMEM47
1166	ABCC13
1167	CTBP2
1168	RAB21
1169	ZNF160
1170	ATXN3
1171	CHST11
1172	ATP1B3
1173	CARD9
1174	RHOD
1175	RAB8B
1176	ANXA7
1177	AIM1
1178	GLS
1179	POLR2K
1180	GPR114
1181	SEMA5B
1182	CD1C
1183	STIM1
1184	CD180
1185	RHBDL2
1186	PSMB2
1187	C14orf93
1188	EIF4H
1189	DUS1L
1190	MAP3K6
1191	TIGD6
1192	CYSLTR1
1193	LST1
1194	GNRH1
1195	CPNE2
1196	KLRC3
1197	FOXC2
1198	FRMD1
1199	SUCLG1
1200	LGALS1
1201	MBOAT1
1202	KCNQ1DN
1203	TAF4
1204	NADSYN1
1205	RBM6
1206	EIF4EBP1
1207	AP2M1
1208	MSH2
1209	UBE2L6
1210	NFATC2
1211	NCALD
1212	EEF2
1213	GLT1D1
1214	CYLC2
1215	ABCC1
1216	GANAB
1217	NUP62
1218	RPA1
1219	CCDC104
1220	HMOX2
1221	GLRX
1222	OAT
1223	CD3G
1224	HIPK1
1225	DLL4
1226	UBA2
1227	YWHAB
1228	LY6H
1229	ALG11
1230	STARD7
1231	TSSC4
1232	SON
1233	GPRASP1
1234	ZC3H7A
1235	ELOVL7
1236	H1FX
1237	CD14
1238	RNF111
1239	JUN
1240	PRDM10
1241	PLAUR
1242	COG2
1243	ZNF230
1244	ETFDH
1245	CREG1
1246	TNFSF13B
1247	RCSD1
1248	MOAP1
1249	PCDHB14
1250	SRP14
1251	XAB2
1252	CHMP2A
1253	HP1BP3
1254	IFITM1
1255	TMEM119
1256	KIF5B
1257	SEMG1
1258	GIMAP1
1259	RBM8A
1260	ANKRD32
1261	ACMSD
1262	TAS2R10
1263	EGLN2
1264	REEP2
1265	RXRB
1266	LRRTM4
1267	NUP153
1268	TRA2A
1269	ZNF563
1270	MCF2L2
1271	PPIL3
1272	ABHD14B
1273	HERC3
1274	EMP1
1275	MINK1
1276	MEN1
1277	CSTB
1278	TFG
1279	ZNF431
1280	DGKD
1281	CAMSAP1
1282	RAPGEF4
1283	INPPL1
1284	ATRX
1285	RNF149
1286	TBC1D2
1287	PDLIM1
1288	SNAPC4
1289	SLC39A4
1290	ASAH1
1291	KLHL15
1292	AGTPBP1
1293	TBC1D7
1294	CCBL1
1295	F2RL3
1296	PI15
1297	LGALS9
1298	LDHA
1299	CCNDBP1
1300	INSM1
1301	APBA2
1302	OAS1
1303	PLEKHF2
1304	XPA
1305	ANGPT4
1306	NDUFA5
1307	CD68
1308	BOP1
1309	RABEP1
1310	APOL3
1311	GPR162
1312	TCEAL2
1313	ANXA5
1314	KRTAP3-1
1315	SCRG1
1316	MS4A7
1317	NDUFA12
1318	TMEM104
1319	ITGAM
1320	DCTN3
1321	SH2D2A
1322	ZNF80
1323	DUSP5
1324	ZCCHC10
1325	NDRG1
1326	ZNF442
1327	EEF1D
1328	GMFG
1329	CSNK2B
1330	HLA-DPA1
1331	NR3C1
1332	GTF2I
1333	CREM
1334	UBE2V2
1335	GIMAP6
1336	FAM19A2
1337	ZNF614
1338	ACAD10
1339	SIGIRR
1340	SH3BGRL3
1341	NDUFA10
1342	RNGTT
1343	DDN
1344	CLEC12B
1345	TRMT5
1346	CSTF2
1347	HSP90AB1
1348	OSBPL6
1349	ZNF43
1350	SPEN
1351	IMPA1
1352	DIAPH2
1353	CCNL2
1354	PIGQ
1355	PJA1
1356	RNF135
1357	LAT
1358	PAX5
1359	FZD10
1360	FBN1
1361	BARD1
1362	TOP3B
1363	RBBP6
1364	CCNH
1365	EEF1E1
1366	RHPN2
1367	TCL1A
1368	LRRC47
1369	DUSP6
1370	TMEM128
1371	TRIP11
1372	ZNF468
1373	PNMA1
1374	C1orf115
1375	GPBP1
1376	QDPR
1377	WDR13
1378	EMD
1379	SLC25A31
1380	TTF1
1381	PTRH1
1382	ODC1
1383	EXOSC10
1384	SLC1A3
1385	CYFIP2
1386	TEAD2
1387	MFSD1
1388	SFT2D2
1389	TAF7
1390	ABT1
1391	FANCL
1392	C6orf62
1393	KIR2DL5A
1394	SOCS1
1395	NAGA
1396	PCDHGB6
1397	ILK
1398	ZNF668
1399	RSRC1
1400	RAB35
1401	NECAP2
1402	ZNF33A
1403	AGPAT4
1404	ENTPD4
1405	LRRC42
1406	WARS
1407	RNF14
1408	RNF125
1409	PPM1D
1410	ARHGDIB
1411	SERP1
1412	RABGAP1
1413	MAGEA6
1414	GPNMB
1415	FYN
1416	CRTAM
1417	FBXW2
1418	ALCAM
1419	TMSB4Y
1420	DDA1
1421	MEF2D
1422	SESN2
1423	LDLRAP1
1424	GPSM1
1425	RABEP2
1426	POLR3K
1427	TCTEX1D1
1428	PCM1
1429	HES7
1430	RNASE1
1431	ARHGEF10
1432	NCOA5
1433	CLDN14
1434	PDE4B
1435	HAT1
1436	FDX1
1437	RAVER2
1438	BAIAP3
1439	RSBN1L
1440	SEMA4C
1441	AKR1C2
1442	TMC5
1443	CD300LF
1444	FBXL5
1445	C9orf40
1446	HLA-DPB1
1447	FBXO32
1448	DDX21
1449	DBF4
1450	TPI1
1451	SHOC2
1452	TGFBI
1453	XPR1
1454	STX18
1455	GRN
1456	TRIM59
1457	LAMC1
1458	S100Z
1459	FUT2
1460	GPI
1461	DYNC1LI1
1462	NUBP2
1463	DUSP11
1464	RUNDC1
1465	GALR3
1466	ITGB3BP
1467	ARID1B
1468	MARK4
1469	ADAMTS19
1470	GLT8D1
1471	ARFIP2
1472	FTO
1473	PNPO
1474	FAM71A
1475	TAF6
1476	NARS
1477	NOLC1
1478	HIST1H2AG
1479	LY86
1480	GAS2L3
1481	SQLE
1482	EFNB2
1483	SNX9
1484	ZNF415
1485	PPP1R12B
1486	CLU
1487	PLEKHG2
1488	MRPL49
1489	DLEU7
1490	PPP2R2A
1491	PTGER2
1492	TPD52
1493	PGF
1494	IL1A
1495	PKN1
1496	MTCH2
1497	TEP1
1498	ACPP
1499	DUT
1500	NKG7
1501	STARD3NL
1502	RIMS3
1503	TNPO2
1504	KCTD3
1505	APBB3
1506	UNC5C
1507	CASC1
1508	GPR63
1509	DPYSL2
1510	JAK2
1511	TBC1D5
1512	ABCA4
1513	UBE4A
1514	UNK
1515	ATP6AP2
1516	AES
1517	KIF6
1518	C15orf37
1519	B3GALNT1
1520	PCDHGB5
1521	TRDN
1522	FLJ16734
1523	ZNF169
1524	OAS3
1525	ISCU
1526	MEA1
1527	KL
1528	POP5
1529	SF3A1
1530	NSUN3
1531	HLA-E
1532	FIP1L1
1533	ELOVL4
1534	HDHD2
1535	RPS6KA5
1536	SENP6
1537	TNK1
1538	MAGEB6
1539	RHBG
1540	C15orf40
1541	TRRAP
1542	CYYR1
1543	HYOU1
1544	RPL3L
1545	TIMM8B
1546	MRPL1
1547	PALLD
1548	HOXB3
1549	XCL1
1550	ACTN2
1551	FAS
1552	CHML
1553	DDX56
1554	CRISP2
1555	RNF7
1556	RAB12
1557	VPS41
1558	PAPOLA
1559	IDI1
1560	CCDC121
1561	VASP
1562	KIAA1244
1563	PRKCSH
1564	P2RX5
1565	PHF11
1566	SGPP1
1567	SDSL
1568	APOLD1
1569	ACSL4
1570	RAB1B
1571	ZNF660
1572	CCNA1
1573	CNFN
1574	LAIR2
1575	GBAS
1576	APEH
1577	SLC6A16
1578	TSTA3
1579	NR1D2
1580	HDGFL1
1581	NUMBL
1582	ACTN4
1583	RAD17
1584	CDH23
1585	OSBPL9
1586	YTHDC1
1587	MRPS36
1588	XPNPEP1
1589	NOTUM
1590	IMPG2
1591	FANCF
1592	PHKG2
1593	NDFIP1
1594	B3GALT2
1595	TUBG2
1596	NUDT4
1597	DHX37
1598	R3HDM2
1599	ZNF350
1600	NDUFA13
1601	AHCYL1
1602	NELL1
1603	THAP6
1604	KCNK12
1605	RBM4B
1606	C10orf32
1607	CRAMP1L
1608	POLRMT
1609	TNC
1610	POLA2
1611	DLG4
1612	TNNI3K
1613	WDTC1
1614	ALAS1
1615	ZNF284
1616	P2RY8
1617	CDKN2B
1618	GCM1
1619	MGAT4B
1620	AMDHD1
1621	TFEC
1622	NEK9
1623	KLRD1
1624	CAMTA2
1625	DYNLT1
1626	SMNDC1
1627	BRIP1
1628	NUMA1
1629	RGS19
1630	AMIGO2
1631	APOD
1632	HOXD12
1633	STAT5A
1634	SNRPE
1635	HIST1H2AJ
1636	GPSM2
1637	CBLL1
1638	SPOCD1
1639	USP11
1640	LRIG3
1641	SCARNA15
1642	METTL9
1643	ZNF429
1644	IGBP1
1645	NDST2
1646	SIRPB2
1647	SPDEF
1648	BSG
1649	ZCCHC11
1650	HSPA5
1651	NAALAD2
1652	ZZEF1
1653	ARHGAP22
1654	PUM2
1655	DDI1
1656	CHKB
1657	ASNS
1658	PDIA6
1659	RTN1
1660	CDX1
1661	DEFB107A
1662	CLEC1A
1663	TIPARP
1664	TBC1D15
1665	ANXA2
1666	DSEL
1667	TP53BP2
1668	NMI
1669	SLC35F5
1670	FRRS1
1671	MDM4
1672	UGT2B4
1673	SERINC3
1674	ITGB1
1675	SNX13
1676	JAKMIP1
1677	ZC3H10
1678	KCNS1
1679	TPCN1
1680	TIMP1
1681	SSR2
1682	ARRDC2
1683	AGPAT1
1684	MTHFD1L
1685	RSPO3
1686	ACY1
1687	ZDHHC17
1688	MSLN
1689	GABPA
1690	FOXD2
1691	SCN3A
1692	TMEM87B
1693	SAFB2
1694	ZBTB1
1695	ACTR10
1696	ZNF575
1697	TNRC6C
1698	RBM3
1699	FAM3A
1700	EMX2
1701	NMNAT3
1702	ACOX2
1703	SNX21
1704	SLC9A6
1705	RTN3
1706	SNX15
1707	STAU2
1708	GADD45B
1709	PLN
1710	CCBL2
1711	TXN2
1712	MIB2
1713	FNDC3A
1714	ZNF639
1715	DAB1
1716	ARHGAP17
1717	SPAG7
1718	GDF2
1719	CDC42
1720	FPGS
1721	FGL2
1722	UBB
1723	RNPS1
1724	VRK3
1725	TRIB3
1726	LRRC41
1727	YTHDF2
1728	PKD1L1
1729	SFN
1730	ULBP3
1731	SPO11
1732	SORCS3
1733	LILRA1
1734	C1orf210
1735	SMAD7
1736	ZNF333
1737	RAB3B
1738	GTF2H2
1739	NOL8
1740	C6orf211
1741	MRPS21
1742	PANX3
1743	MALT1
1744	TLK2
1745	MLXIPL
1746	PTPRG
1747	AOC3
1748	NPAT
1749	NANP
1750	NXPH1
1751	CLSTN1
1752	ONECUT3
1753	HKR1
1754	SNF8
1755	HIPK4
1756	FCN1
1757	SERPINF1
1758	PTN
1759	ARHGAP11A
1760	GRM2
1761	HOXB1
1762	KLHDC4
1763	ATP6V1E2
1764	PSMC4
1765	KPTN
1766	PDLIM2
1767	C9orf72
1768	PSAP
1769	HIST3H2A
1770	TTL
1771	SIX4
1772	ATP2B1
1773	MGLL
1774	ADAM2
1775	WBP4
1776	BMP2
1777	ZNF681
1778	CXXC4
1779	CHCHD1
1780	ETV6
1781	TMBIM4
1782	RBP3
1783	TIGD7
1784	BTG2
1785	DIRAS3
1786	FABP5
1787	SHMT1
1788	SLC7A9
1789	ZNF93
1790	NHLRC2
1791	LDB2
1792	SDF4
1793	NRM
1794	YPEL5
1795	TMC8
1796	MAGED2
1797	SLC16A4
1798	NBPF3
1799	ATP5J
1800	NSUN5
1801	SF3B1
1802	PPP1R12A
1803	SIT1
1804	FAM8A1
1805	ZNF687
1806	ADIPOQ
1807	CLASP1
1808	TTLL3
1809	FABP7
1810	GCM2
1811	MATN3
1812	RASL10B
1813	GRAP2
1814	USF2
1815	EME2
1816	TGFBR3
1817	CDYL
1818	NUDT3
1819	TEAD1
1820	STAG1
1821	BAG1
1822	GLUL
1823	AKAP2
1824	ALG2
1825	LHFPL3
1826	PSMC5
1827	ANKHD1
1828	PYY2
1829	SCD
1830	TRPC5
1831	HMOX1
1832	MAB21L1
1833	TMEM63A
1834	ITGBL1
1835	PPFIA4
1836	SLAMF7
1837	UXS1
1838	WFDC12
1839	PSMD3
1840	TACR2
1841	ITGAL
1842	ADAT1
1843	VPS28
1844	CDH11
1845	CEP55
1846	GPR56
1847	TOPORS
1848	CES1
1849	IFNB1
1850	LUZP1
1851	HEXIM1
1852	KCNQ1
1853	PYGB
1854	HCK
1855	MKRN2
1856	KCNAB2
1857	FMNL1
1858	CIAO1
1859	RCC1
1860	PSMA2
1861	NAV3
1862	SOX7
1863	ABHD3
1864	CCT4
1865	ADCK4
1866	FGD2
1867	FOXD4
1868	CPNE5
1869	SETD6
1870	SPRR1B
1871	DHX35
1872	ZNF620
1873	NUDT18
1874	NOL4
1875	ING2
1876	CDC73
1877	KIF14
1878	STATH
1879	MYO1G
1880	PRAF2
1881	KCNG2
1882	ABI3BP
1883	PSMD8
1884	LYSMD2
1885	CHID1
1886	ZNF600
1887	PBXIP1
1888	TP53BP1
1889	FBXO16
1890	CASC2
1891	AKR1A1
1892	MARCKSL1
1893	FAM50A
1894	KIAA1875
1895	HOXD13
1896	ADRA2A
1897	OR2L13
1898	UBE2U
1899	ZBTB3
1900	VEZT
1901	FRY
1902	GTF3C1
1903	BRD7
1904	BCL9L
1905	LEMD2
1906	DLGAP2
1907	TBX22
1908	HOXC11
1909	GBP6
1910	USP19
1911	NMNAT1
1912	LYSMD3
1913	INPP5B
1914	SPRR4
1915	ABHD13
1916	PLK4
1917	SLC6A14
1918	SFTPD
1919	PTK2
1920	BZW2
1921	HIST1H2BH
1922	PPIL4
1923	SULF2
1924	BCR
1925	CD53
1926	ZNF157
1927	IGFBPL1
1928	PHOSPHO2
1929	KCNA3
1930	MAF1
1931	SENP7
1932	APOA4
1933	UBQLN4
1934	SIGLEC8
1935	SLC6A17
1936	CRIPT
1937	PDGFRA
1938	TIMM50
1939	SLC13A1
1940	SH3TC2
1941	ARF4
1942	PHLDA1
1943	CCDC71
1944	POT1
1945	RPA4
1946	TOP1
1947	NANS
1948	MEGF9
1949	PYCR1
1950	LIN7C
1951	SOD3
1952	DYNC2H1
1953	KIR3DL3
1954	TGFB1
1955	MRPL44
1956	ANKRD11
1957	HSPA4L
1958	GDI2
1959	TRIM9
1960	KIR2DS5
1961	EGR3
1962	DGCR6
1963	XPOT
1964	BOLA3
1965	ZNF493
1966	AIG1
1967	HDGF
1968	TSPAN13
1969	PRPF4B
1970	NEDD1
1971	AIM2
1972	IFI16
1973	TXNRD2
1974	KLHL12
1975	ENO3
1976	COG7
1977	NBPF10
1978	C14orf80
1979	MTG1
1980	OR2B2
1981	CHMP5
1982	DND1
1983	ANKRD27
1984	KIF21B
1985	CEPT1
1986	ADRA1B
1987	TNFAIP6
1988	SIRT5
1989	SYAP1
1990	CLTC
1991	DMBT1
1992	SPPL2A
1993	CTSL
1994	MAP3K10
1995	SCRN3
1996	DNASE2
1997	SELE
1998	ZNF654
1999	EIF1AX
[truncated: 655 more rows]
