# Supplementary material for: Potential diagnostic biomarkers for immunogenic cell death in elderly female patients with ischemic stroke: identification and analysis
Source: Sci Rep. 2024 Jun 24;14:14553. doi: 10.1038/s41598-024-65390-w (PMC11196739; doi:10.1038/s41598-024-65390-w)
Supplement: Supplementary file 8 — Supplementary Table S4. [file 41598_2024_65390_MOESM8_ESM.csv]

	x
1	NAG18
2	AKR1D1
3	SHCBP1
4	DUSP19
5	HLA-C
6	RPL32
7	RPL37
8	SEMA3E
9	RPL34
10	PABPC3
11	RPS7
12	RPL23A
13	XPNPEP3
14	RPL29
15	RPL6
16	ITM2B
17	NUMB
18	RPLP0
19	LOC399900
20	SHROOM4
21	CCL3
22	RPL9
23	SH3BGRL
24	YWHAH
25	BCL2A1
26	ABCA1
27	SLC25A37
28	ROCK2
29	MSH3
30	RPL7A
31	MTPN
32	HCG27
33	PNRC1
34	USMG5
35	PRCP
36	G0S2
37	NPM1
38	IER3
39	PDCD7
40	ANKRD33
41	CHST13
42	RPLP2
43	HMGN3
44	ZNF467
45	IL2RG
46	NUP214
47	NFE2
48	VDAC2
49	RPL41
50	HSD17B12
51	OPHN1
52	CLEC12A
53	PELO
54	CD83
55	CXCR4
56	DIP2B
57	ANXA3
58	KBTBD7
59	SNRK
60	FLNA
61	GCH1
62	DAPP1
63	ACTA2
64	EIF2AK2
65	IL1B
66	RNF130
67	RPSA
68	NME1-NME2
69	HAL
70	LMO4
71	PPP3R1
72	DUSP2
73	GALK1
74	NR4A2
75	UBC
76	FAM120A
77	NEK7
78	ATP5L
79	PDK4
80	EEF1B2
81	SNHG8
82	LYZ
83	HSPA1A
84	NOV
85	ZMAT3
86	JUNB
87	NFKBIZ
88	SCP2
89	TNFAIP3
90	DYNLT3
91	NDUFS6
92	LYPLA1
93	PPP1R15B
94	LCK
95	PIM3
96	BZW1
97	BLOC1S2
98	VNN3
99	RPL13A
100	CD69
101	FCGR2A
102	FBXL13
103	SYTL3
104	IL6
105	UBE2NL
106	RNF11
107	GYPE
108	GNLY
109	ARL6IP1
110	NACAP1
111	PPP2R5A
112	COPA
113	RPN2
114	SH3BP5
115	NOTCH2NL
116	PPIB
117	PTGES3
118	DNTTIP2
119	MRPL3
120	CXCL3
121	ARPC2
122	RPL8
123	RPL36A
124	RPL36
125	SAP30
126	MAP3K2
127	FBN2
128	RNF139
129	LDHB
130	PDCD6IP
131	IER5
132	GALNT1
133	CCL20
134	FCGR1A
135	TRAT1
136	HSDL2
137	APLP2
138	CTSZ
139	HLA-DQB1
140	ARFGAP3
141	SERPINB2
142	PMAIP1
143	NSMAF
144	HIAT1
145	SSB
146	PHB2
147	UFD1L
148	MALAT1
149	BCAS2
150	POMP
151	COPS2
152	KARS
153	PARK7
154	RASGRP1
155	FMR1
156	CD99
157	KIAA1143
158	IL32
159	ANP32E
160	IL10RA
161	C1D
162	BAZ2B
163	HSP90AA1
164	NDUFB4
165	SLC22A4
166	RPS23
167	SNRPD2
168	ITM2A
169	RHOH
170	UBA52
171	RPS4X
172	STK3
173	ANTXR2
174	RCN2
175	CCNG1
176	DPYD
177	CTSW
178	ADD3
179	TCF7
180	F3
181	DCTN6
182	UBE2S
183	IL2RB
184	RPL13
185	TLE4
186	MT1H
187	ZAP70
188	RPL22
189	UXT
190	PRKACB
191	PTX3
192	C6orf48
193	SNRPD3
194	CD3E
195	EREG
196	ZNF267
197	EEF1G
198	PPIF
199	ZNF331
200	EGR2
201	SERPINB9
202	STARD4
203	C15orf48
204	ATXN7
205	STX6
206	MS4A1
207	RPL4
208	ARL4C
209	MAFF
210	HSPA8
211	TSPYL2
212	PIK3R1
213	JOSD1
214	CUTA
215	FBL
