# Supplementary material for: Potential diagnostic biomarkers for immunogenic cell death in elderly female patients with ischemic stroke: identification and analysis
Source: Sci Rep. 2024 Jun 24;14:14553. doi: 10.1038/s41598-024-65390-w (PMC11196739; doi:10.1038/s41598-024-65390-w)
Supplement: Supplementary file 9 — Supplementary Table S5. [file 41598_2024_65390_MOESM9_ESM.txt]

PDK4
CCL20
FBL
