# Supplementary material for: Potential diagnostic biomarkers for immunogenic cell death in elderly female patients with ischemic stroke: identification and analysis
Source: Sci Rep. 2024 Jun 24;14:14553. doi: 10.1038/s41598-024-65390-w (PMC11196739; doi:10.1038/s41598-024-65390-w)
Supplement: Supplementary file 10 — Supplementary Table S6. [file 41598_2024_65390_MOESM10_ESM.txt]

Symbol	Description	Score	Functions	Links
PDK4		0.9328867915520921	acetyl-CoA biosynthetic process, acetyl-CoA biosynthetic process from pyruvate, acetyl-CoA metabolic process, acyl-CoA biosynthetic process, acyl-CoA metabolic process, cellular ketone metabolic process, fatty acid metabolic process, nucleoside bisphosphate biosynthetic process, nucleoside bisphosphate metabolic process, nucleoside phosphate biosynthetic process, nucleotide biosynthetic process, …	http://www.ncbi.nlm.nih.gov/sites/entrez?db=gene&cmd=search&term=5166
CCL20		0.8956508636298701	CCR chemokine receptor binding, cell chemotaxis, cellular response to chemokine, chemokine receptor binding, cytokine activity, cytokine receptor binding, G protein-coupled receptor binding, granulocyte chemotaxis, granulocyte migration, leukocyte chemotaxis, leukocyte migration, lymphocyte migration, mononuclear cell migration, myeloid leukocyte migration, neutrophil migration, positive regulati…	http://www.ncbi.nlm.nih.gov/sites/entrez?db=gene&cmd=search&term=6364
FBL		0.8183710929037944	catalytic activity, acting on a rRNA, ncRNA 3'-end processing, nucleolus, preribosome, ribosome biogenesis, RNA polymerase II general transcription initiation factor binding, rRNA metabolic process, rRNA modification, rRNA processing, small nucleolar ribonucleoprotein complex, snoRNA 3'-end processing, snoRNA metabolic process, snoRNA processing	http://www.ncbi.nlm.nih.gov/sites/entrez?db=gene&cmd=search&term=2091
CCR6		0.007748953533487313	cell chemotaxis, dendritic cell migration, leukocyte chemotaxis, leukocyte migration, lymphocyte migration, positive regulation of cell migration, positive regulation of chemotaxis, positive regulation of leukocyte chemotaxis, positive regulation of leukocyte migration, regulation of chemotaxis, regulation of leukocyte chemotaxis, regulation of leukocyte migration, regulation of lymphocyte migrat…	http://www.ncbi.nlm.nih.gov/sites/entrez?db=gene&cmd=search&term=1235
NOP58		0.004582745463830251	nucleolus, preribosome, ribosome biogenesis, RNA polymerase II general transcription initiation factor binding, rRNA metabolic process, small nucleolar ribonucleoprotein complex	http://www.ncbi.nlm.nih.gov/sites/entrez?db=gene&cmd=search&term=51602
CXCL5		0.004543925445153862	antimicrobial humoral response, cell chemotaxis, cellular response to biotic stimulus, cellular response to chemokine, cellular response to molecule of bacterial origin, chemokine receptor binding, cytokine activity, cytokine receptor binding, G protein-coupled receptor binding, granulocyte chemotaxis, granulocyte migration, leukocyte chemotaxis, leukocyte migration, myeloid leukocyte migration, …	http://www.ncbi.nlm.nih.gov/sites/entrez?db=gene&cmd=search&term=6374
NOP56		0.0038682155125178697	nucleolus, preribosome, ribosome biogenesis, rRNA metabolic process, small nucleolar ribonucleoprotein complex	http://www.ncbi.nlm.nih.gov/sites/entrez?db=gene&cmd=search&term=10528
XCL2		0.0028416478678634505	cell chemotaxis, cellular response to chemokine, chemokine receptor binding, cytokine activity, cytokine receptor binding, G protein-coupled receptor binding, granulocyte chemotaxis, granulocyte migration, leukocyte chemotaxis, leukocyte migration, lymphocyte chemotaxis, lymphocyte migration, mononuclear cell migration, myeloid leukocyte migration, neutrophil migration, positive regulation of cel…	http://www.ncbi.nlm.nih.gov/sites/entrez?db=gene&cmd=search&term=6846
CXCL12		0.002670353219792365	cell chemotaxis, cellular response to chemokine, chemokine receptor binding, cytokine activity, cytokine receptor binding, G protein-coupled receptor binding, leukocyte chemotaxis, leukocyte migration, lymphocyte migration, monocyte chemotaxis, mononuclear cell migration, myeloid leukocyte migration, negative regulation of leukocyte apoptotic process, positive regulation of cell migration, positi…	http://www.ncbi.nlm.nih.gov/sites/entrez?db=gene&cmd=search&term=6387
CXCL17		0.0026151840080739785	cell chemotaxis, granulocyte chemotaxis, granulocyte migration, leukocyte chemotaxis, leukocyte migration, macrophage chemotaxis, monocyte chemotaxis, mononuclear cell migration, myeloid leukocyte migration, positive regulation of cell migration, positive regulation of chemotaxis, positive regulation of leukocyte chemotaxis, positive regulation of leukocyte migration, positive regulation of macro…	http://www.ncbi.nlm.nih.gov/sites/entrez?db=gene&cmd=search&term=284340
CXCL11		0.0022513755790691814	antimicrobial humoral response, cell chemotaxis, cellular response to biotic stimulus, cellular response to chemokine, cellular response to molecule of bacterial origin, chemokine receptor binding, cytokine activity, cytokine receptor binding, G protein-coupled receptor binding, granulocyte chemotaxis, granulocyte migration, leukocyte chemotaxis, leukocyte migration, lymphocyte chemotaxis, lympho…	http://www.ncbi.nlm.nih.gov/sites/entrez?db=gene&cmd=search&term=6373
MAP3K14		0.0022130733222722188	nucleolus, response to tumor necrosis factor	http://www.ncbi.nlm.nih.gov/sites/entrez?db=gene&cmd=search&term=9020
PF4		0.002178576936282206	antimicrobial humoral response, cell chemotaxis, cellular response to biotic stimulus, cellular response to chemokine, cellular response to molecule of bacterial origin, chemokine receptor binding, cytokine activity, cytokine receptor binding, G protein-coupled receptor binding, granulocyte chemotaxis, granulocyte migration, leukocyte chemotaxis, leukocyte migration, myeloid leukocyte migration, …	http://www.ncbi.nlm.nih.gov/sites/entrez?db=gene&cmd=search&term=5196
FBLL1		0.002077714642164552	catalytic activity, acting on a rRNA, ncRNA 3'-end processing, nucleolus, preribosome, ribosome biogenesis, rRNA metabolic process, rRNA modification, rRNA processing, small nucleolar ribonucleoprotein complex, snoRNA 3'-end processing, snoRNA metabolic process, snoRNA processing	http://www.ncbi.nlm.nih.gov/sites/entrez?db=gene&cmd=search&term=345630
CCL5		0.0016109449037416401	CCR chemokine receptor binding, cell chemotaxis, cellular response to biotic stimulus, cellular response to chemokine, cellular response to molecule of bacterial origin, chemokine receptor binding, cytokine activity, cytokine receptor binding, dendritic cell migration, G protein-coupled receptor binding, granulocyte chemotaxis, granulocyte migration, leukocyte chemotaxis, leukocyte migration, lym…	http://www.ncbi.nlm.nih.gov/sites/entrez?db=gene&cmd=search&term=6352
PDP2		0.0015762537050884595	acetyl-CoA biosynthetic process, acetyl-CoA biosynthetic process from pyruvate, acetyl-CoA metabolic process, acyl-CoA biosynthetic process, acyl-CoA metabolic process, cellular ketone metabolic process, fatty acid metabolic process, nucleoside bisphosphate biosynthetic process, nucleoside bisphosphate metabolic process, nucleoside phosphate biosynthetic process, nucleotide biosynthetic process, …	http://www.ncbi.nlm.nih.gov/sites/entrez?db=gene&cmd=search&term=57546
PDP1		0.0014999317042107552	acetyl-CoA biosynthetic process, acetyl-CoA biosynthetic process from pyruvate, acetyl-CoA metabolic process, acyl-CoA biosynthetic process, acyl-CoA metabolic process, cellular ketone metabolic process, fatty acid metabolic process, nucleoside bisphosphate biosynthetic process, nucleoside bisphosphate metabolic process, nucleoside phosphate biosynthetic process, nucleotide biosynthetic process, …	http://www.ncbi.nlm.nih.gov/sites/entrez?db=gene&cmd=search&term=54704
PDPR		0.001394617171682988	acetyl-CoA biosynthetic process, acetyl-CoA biosynthetic process from pyruvate, acetyl-CoA metabolic process, acyl-CoA biosynthetic process, acyl-CoA metabolic process, cellular ketone metabolic process, fatty acid metabolic process, nucleoside bisphosphate biosynthetic process, nucleoside bisphosphate metabolic process, nucleoside phosphate biosynthetic process, nucleotide biosynthetic process, …	http://www.ncbi.nlm.nih.gov/sites/entrez?db=gene&cmd=search&term=55066
RRP9		0.0012737363287028125	nucleolus, preribosome, ribosome biogenesis, rRNA metabolic process, small nucleolar ribonucleoprotein complex, snoRNA binding	http://www.ncbi.nlm.nih.gov/sites/entrez?db=gene&cmd=search&term=9136
SNU13		0.0012053554962333513	nucleolus, preribosome, ribosomal small subunit biogenesis, ribosome biogenesis, rRNA metabolic process, rRNA processing, small nucleolar ribonucleoprotein complex, snoRNA binding	http://www.ncbi.nlm.nih.gov/sites/entrez?db=gene&cmd=search&term=4809
NOL11		0.0011183515742028138	nucleolus, ribosomal small subunit biogenesis, ribosome biogenesis, rRNA metabolic process, rRNA processing	http://www.ncbi.nlm.nih.gov/sites/entrez?db=gene&cmd=search&term=25926
DKC1		0.0010345423400947573	ncRNA 3'-end processing, nucleolus, ribosome biogenesis, rRNA metabolic process, rRNA modification, rRNA processing, small nucleolar ribonucleoprotein complex, snoRNA 3'-end processing, snoRNA binding, snoRNA metabolic process, snoRNA processing	http://www.ncbi.nlm.nih.gov/sites/entrez?db=gene&cmd=search&term=1736
UTP20		0.0009976954080982425	preribosome, ribosomal small subunit biogenesis, ribosome biogenesis, rRNA metabolic process, rRNA processing	http://www.ncbi.nlm.nih.gov/sites/entrez?db=gene&cmd=search&term=27340
