# Supplementary material for: Potential diagnostic biomarkers for immunogenic cell death in elderly female patients with ischemic stroke: identification and analysis
Source: Sci Rep. 2024 Jun 24;14:14553. doi: 10.1038/s41598-024-65390-w (PMC11196739; doi:10.1038/s41598-024-65390-w)
Supplement: Supplementary file 11 — Supplementary Table S7. [file 41598_2024_65390_MOESM11_ESM.csv]

	ONTOLOGY	ID	Description	GeneRatio	BgRatio	pvalue	p.adjust	qvalue	geneID	Count
GO:0070098	BP	GO:0070098	chemokine-mediated signaling pathway	8/22	88/18723	5.21090007942083e-14	2.82610190471439e-11	1.95734935274464e-11	CCL20/CCR6/CXCL5/XCL2/CXCL12/CXCL11/PF4/CCL5	8
GO:1990868	BP	GO:1990868	response to chemokine	8/22	97/18723	1.16460243326142e-13	2.82610190471439e-11	1.95734935274464e-11	CCL20/CCR6/CXCL5/XCL2/CXCL12/CXCL11/PF4/CCL5	8
GO:1990869	BP	GO:1990869	cellular response to chemokine	8/22	97/18723	1.16460243326142e-13	2.82610190471439e-11	1.95734935274464e-11	CCL20/CCR6/CXCL5/XCL2/CXCL12/CXCL11/PF4/CCL5	8
GO:0006364	BP	GO:0006364	rRNA processing	9/22	225/18723	1.93423193718687e-12	3.43365348910393e-10	2.37813768259223e-10	FBL/NOP58/NOP56/FBLL1/RRP9/SNU13/NOL11/DKC1/UTP20	9
GO:0030595	BP	GO:0030595	leukocyte chemotaxis	9/22	230/18723	2.35827849526369e-12	3.43365348910393e-10	2.37813768259223e-10	CCL20/CCR6/CXCL5/XCL2/CXCL12/CXCL17/CXCL11/PF4/CCL5	9
GO:0016072	BP	GO:0016072	rRNA metabolic process	9/22	236/18723	2.97425976641672e-12	3.60876851658562e-10	2.49942180370809e-10	FBL/NOP58/NOP56/FBLL1/RRP9/SNU13/NOL11/DKC1/UTP20	9
GO:0042254	BP	GO:0042254	ribosome biogenesis	9/22	299/18723	2.48415298626255e-11	2.58351910571305e-09	1.78933726378911e-09	FBL/NOP58/NOP56/FBLL1/RRP9/SNU13/NOL11/DKC1/UTP20	9
GO:0060326	BP	GO:0060326	cell chemotaxis	9/22	310/18723	3.42971759541661e-11	3.12104301182912e-09	2.16162464237442e-09	CCL20/CCR6/CXCL5/XCL2/CXCL12/CXCL17/CXCL11/PF4/CCL5	9
GO:0071621	BP	GO:0071621	granulocyte chemotaxis	7/22	125/18723	7.83030652972353e-11	6.33384794848747e-09	4.3868033072954e-09	CCL20/CXCL5/XCL2/CXCL17/CXCL11/PF4/CCL5	7
GO:0097529	BP	GO:0097529	myeloid leukocyte migration	8/22	220/18723	8.88080844281832e-11	6.46522854637174e-09	4.47779709906313e-09	CCL20/CXCL5/XCL2/CXCL12/CXCL17/CXCL11/PF4/CCL5	8
GO:0071677	BP	GO:0071677	positive regulation of mononuclear cell migration	6/22	65/18723	9.8722871567332e-11	6.53365913645615e-09	4.52519191203369e-09	CCL20/CCR6/XCL2/CXCL12/CXCL17/CCL5	6
GO:0072678	BP	GO:0072678	T cell migration	6/22	66/18723	1.08515441543044e-10	6.58327012027798e-09	4.55955232448403e-09	CCL20/CCR6/XCL2/CXCL12/CXCL11/CCL5	6
GO:0050900	BP	GO:0050900	leukocyte migration	9/22	369/18723	1.61507318390232e-10	9.04440982985302e-09	6.26413000072238e-09	CCL20/CCR6/CXCL5/XCL2/CXCL12/CXCL17/CXCL11/PF4/CCL5	9
GO:0097530	BP	GO:0097530	granulocyte migration	7/22	148/18723	2.58175564895541e-10	1.34251293745681e-08	9.29820267556122e-09	CCL20/CXCL5/XCL2/CXCL17/CXCL11/PF4/CCL5	7
GO:0034470	BP	GO:0034470	ncRNA processing	9/22	395/18723	2.95111177189595e-10	1.4322729132935e-08	9.91987746482918e-09	FBL/NOP58/NOP56/FBLL1/RRP9/SNU13/NOL11/DKC1/UTP20	9
GO:2000404	BP	GO:2000404	regulation of T cell migration	5/22	42/18723	1.13668827366952e-09	5.12405898736252e-08	3.54890725122419e-08	CCL20/CCR6/XCL2/CXCL12/CCL5	5
GO:0022613	BP	GO:0022613	ribonucleoprotein complex biogenesis	9/22	463/18723	1.19655223605993e-09	5.12405898736252e-08	3.54890725122419e-08	FBL/NOP58/NOP56/FBLL1/RRP9/SNU13/NOL11/DKC1/UTP20	9
GO:0030593	BP	GO:0030593	neutrophil chemotaxis	6/22	103/18723	1.66190076060371e-09	6.72146529844166e-08	4.65526587327004e-08	CCL20/CXCL5/XCL2/CXCL11/PF4/CCL5	6
GO:0034660	BP	GO:0034660	ncRNA metabolic process	9/22	485/18723	1.79818538292662e-09	6.7259894212628e-08	4.65839926660625e-08	FBL/NOP58/NOP56/FBLL1/RRP9/SNU13/NOL11/DKC1/UTP20	9
GO:0071674	BP	GO:0071674	mononuclear cell migration	7/22	196/18723	1.84779929155571e-09	6.7259894212628e-08	4.65839926660625e-08	CCL20/CCR6/XCL2/CXCL12/CXCL17/CXCL11/CCL5	7
GO:0071675	BP	GO:0071675	regulation of mononuclear cell migration	6/22	115/18723	3.24166092576697e-09	1.12377578759922e-07	7.78323600722996e-08	CCL20/CCR6/XCL2/CXCL12/CXCL17/CCL5	6
GO:0072676	BP	GO:0072676	lymphocyte migration	6/22	117/18723	3.59796488107241e-09	1.19059928791851e-07	8.24605348341476e-08	CCL20/CCR6/XCL2/CXCL12/CXCL11/CCL5	6
GO:1990266	BP	GO:1990266	neutrophil migration	6/22	122/18723	4.63295285895508e-09	1.46643029622578e-07	1.01564504322173e-07	CCL20/CXCL5/XCL2/CXCL11/PF4/CCL5	6
GO:2000401	BP	GO:2000401	regulation of lymphocyte migration	5/22	61/18723	7.8357668976248e-09	2.37684929227952e-07	1.64619839647468e-07	CCL20/CCR6/XCL2/CXCL12/CCL5	5
GO:0002687	BP	GO:0002687	positive regulation of leukocyte migration	6/22	135/18723	8.52788284820614e-09	2.48331948539763e-07	1.71993931970136e-07	CCL20/CCR6/XCL2/CXCL12/CXCL17/CCL5	6
GO:0002548	BP	GO:0002548	monocyte chemotaxis	5/22	70/18723	1.58327627891811e-08	4.43317358097071e-07	3.07040217652541e-07	CCL20/XCL2/CXCL12/CXCL17/CCL5	5
GO:2000406	BP	GO:2000406	positive regulation of T cell migration	4/22	29/18723	3.32957029265833e-08	8.97750804835283e-07	6.21779403580249e-07	CCL20/XCL2/CXCL12/CCL5	4
GO:0019221	BP	GO:0019221	cytokine-mediated signaling pathway	8/22	472/18723	3.60443883787349e-08	9.37154097847107e-07	6.49070001256166e-07	CCL20/CCR6/CXCL5/XCL2/CXCL12/CXCL11/PF4/CCL5	8
GO:0002690	BP	GO:0002690	positive regulation of leukocyte chemotaxis	5/22	94/18723	7.05112335450828e-08	1.77007510416622e-06	1.22594848886006e-06	CCR6/XCL2/CXCL12/CXCL17/CCL5	5
GO:2000403	BP	GO:2000403	positive regulation of lymphocyte migration	4/22	35/18723	7.30634090479406e-08	1.77300539289669e-06	1.22797799768293e-06	CCL20/XCL2/CXCL12/CCL5	4
GO:0002685	BP	GO:0002685	regulation of leukocyte migration	6/22	210/18723	1.19064863163189e-07	2.79610388331619e-06	1.93657281681384e-06	CCL20/CCR6/XCL2/CXCL12/CXCL17/CCL5	6
GO:0002688	BP	GO:0002688	regulation of leukocyte chemotaxis	5/22	122/18723	2.60676375585805e-07	5.93038754457707e-06	4.1073678916316e-06	CCR6/XCL2/CXCL12/CXCL17/CCL5	5
GO:0031126	BP	GO:0031126	sno(s)RNA 3'-end processing	3/22	12/18723	3.07653286781674e-07	6.78701796294117e-06	4.7006674439688e-06	FBL/FBLL1/DKC1	3
GO:0043144	BP	GO:0043144	sno(s)RNA processing	3/22	14/18723	5.08251741978576e-07	1.08825667106001e-05	7.53723171540984e-06	FBL/FBLL1/DKC1	3
GO:0050921	BP	GO:0050921	positive regulation of chemotaxis	5/22	141/18723	5.35847853450855e-07	1.11456353517778e-05	7.71943223467548e-06	CCR6/XCL2/CXCL12/CXCL17/CCL5	5
GO:0016074	BP	GO:0016074	sno(s)RNA metabolic process	3/22	16/18723	7.80735889522783e-07	1.57882146547941e-05	1.09348681602752e-05	FBL/FBLL1/DKC1	3
GO:0048247	BP	GO:0048247	lymphocyte chemotaxis	4/22	64/18723	8.67028567065574e-07	1.70593728871281e-05	1.18152683819178e-05	CCL20/XCL2/CXCL11/CCL5	4
GO:0090026	BP	GO:0090026	positive regulation of monocyte chemotaxis	3/22	21/18723	1.84720190297489e-06	3.53884996148873e-05	2.45099643081709e-05	CXCL12/CXCL17/CCL5	3
GO:0010818	BP	GO:0010818	T cell chemotaxis	3/22	28/18723	4.52576488659331e-06	8.44809445497418e-05	5.85112383448906e-05	XCL2/CXCL11/CCL5	3
GO:0090025	BP	GO:0090025	regulation of monocyte chemotaxis	3/22	29/18723	5.04412671547794e-06	9.08381022896692e-05	6.29141859409363e-05	CXCL12/CXCL17/CCL5	3
GO:0050920	BP	GO:0050920	regulation of chemotaxis	5/22	223/18723	5.11588213444566e-06	9.08381022896692e-05	6.29141859409363e-05	CCR6/XCL2/CXCL12/CXCL17/CCL5	5
GO:0000154	BP	GO:0000154	rRNA modification	3/22	37/18723	1.06608875293182e-05	0.000184788717174848	0.000127984088384546	FBL/FBLL1/DKC1	3
GO:0030490	BP	GO:0030490	maturation of SSU-rRNA	3/22	50/18723	2.66275072515935e-05	0.000440564210890001	0.000305133396495533	SNU13/NOL11/UTP20	3
GO:0043628	BP	GO:0043628	ncRNA 3'-end processing	3/22	50/18723	2.66275072515935e-05	0.000440564210890001	0.000305133396495533	FBL/FBLL1/DKC1	3
GO:0042274	BP	GO:0042274	ribosomal small subunit biogenesis	3/22	73/18723	8.30298253204618e-05	0.00134323806296214	0.000930322487216403	SNU13/NOL11/UTP20	3
GO:0071222	BP	GO:0071222	cellular response to lipopolysaccharide	4/22	209/18723	9.42543163935277e-05	0.00149167700727148	0.00103313083644164	CXCL5/CXCL11/PF4/CCL5	4
GO:0061844	BP	GO:0061844	antimicrobial humoral immune response mediated by antimicrobial peptide	3/22	79/18723	0.00010508718712171	0.00162773345158734	0.00112736310484433	CXCL5/CXCL11/PF4	3
GO:0070374	BP	GO:0070374	positive regulation of ERK1 and ERK2 cascade	4/22	217/18723	0.000108978193048079	0.00165283592789586	0.00114474900153574	CCL20/XCL2/CXCL17/CCL5	4
GO:0032103	BP	GO:0032103	positive regulation of response to external stimulus	5/22	427/18723	0.000115174225310168	0.00170259223889049	0.00117921006713208	CCR6/XCL2/CXCL12/CXCL17/CCL5	5
GO:0071219	BP	GO:0071219	cellular response to molecule of bacterial origin	4/22	221/18723	0.000116936280143577	0.00170259223889049	0.00117921006713208	CXCL5/CXCL11/PF4/CCL5	4
GO:0010820	BP	GO:0010820	positive regulation of T cell chemotaxis	2/22	15/18723	0.000137114163901738	0.00195723747687187	0.00135557656365186	XCL2/CCL5	2
GO:0010819	BP	GO:0010819	regulation of T cell chemotaxis	2/22	16/18723	0.000156590367903483	0.00219226515064876	0.00151835599647304	XCL2/CCL5	2
GO:0071216	BP	GO:0071216	cellular response to biotic stimulus	4/22	246/18723	0.00017658493821051	0.00242554405692927	0.00167992423838797	CXCL5/CXCL11/PF4/CCL5	4
GO:0010759	BP	GO:0010759	positive regulation of macrophage chemotaxis	2/22	19/18723	0.000222665193159608	0.00294727746582172	0.00204127516791296	CXCL17/CCL5	2
GO:0140131	BP	GO:0140131	positive regulation of lymphocyte chemotaxis	2/22	19/18723	0.000222665193159608	0.00294727746582172	0.00204127516791296	XCL2/CCL5	2
GO:0071347	BP	GO:0071347	cellular response to interleukin-1	3/22	113/18723	0.000303194630977912	0.00394153020271285	0.00272989150824097	CCL20/XCL2/CCL5	3
GO:0031123	BP	GO:0031123	RNA 3'-end processing	3/22	116/18723	0.000327470038152916	0.00418242434693549	0.00289673404017076	FBL/FBLL1/DKC1	3
GO:0071346	BP	GO:0071346	cellular response to interferon-gamma	3/22	118/18723	0.000344330888076325	0.00432194631930284	0.0029933665224784	CCL20/XCL2/CCL5	3
GO:0019730	BP	GO:0019730	antimicrobial humoral response	3/22	122/18723	0.000379712662906216	0.00460718030992875	0.00319091869354522	CXCL5/CXCL11/PF4	3
GO:0051928	BP	GO:0051928	positive regulation of calcium ion transport	3/22	122/18723	0.000379712662906216	0.00460718030992875	0.00319091869354522	CXCL12/CXCL11/CCL5	3
GO:1901623	BP	GO:1901623	regulation of lymphocyte chemotaxis	2/22	25/18723	0.000388975942374564	0.00464220468932267	0.00321517646932556	XCL2/CCL5	2
GO:0070372	BP	GO:0070372	regulation of ERK1 and ERK2 cascade	4/22	309/18723	0.000420828415875386	0.0047162172403579	0.00326643733101711	CCL20/XCL2/CXCL17/CCL5	4
GO:0002407	BP	GO:0002407	dendritic cell chemotaxis	2/22	26/18723	0.000421090825031956	0.0047162172403579	0.00326643733101711	CCR6/CCL5	2
GO:0031167	BP	GO:0031167	rRNA methylation	2/22	26/18723	0.000421090825031956	0.0047162172403579	0.00326643733101711	FBL/FBLL1	2
GO:1905523	BP	GO:1905523	positive regulation of macrophage migration	2/22	26/18723	0.000421090825031956	0.0047162172403579	0.00326643733101711	CXCL17/CCL5	2
GO:0010758	BP	GO:0010758	regulation of macrophage chemotaxis	2/22	27/18723	0.000454454575897215	0.00501277168565413	0.00347183001363263	CXCL17/CCL5	2
GO:0006959	BP	GO:0006959	humoral immune response	4/22	317/18723	0.000463489317256903	0.00503612273079142	0.00348800287456491	CCR6/CXCL5/CXCL11/PF4	4
GO:0070371	BP	GO:0070371	ERK1 and ERK2 cascade	4/22	330/18723	0.000539292653576131	0.00577360370299152	0.00399877989261558	CCL20/XCL2/CXCL17/CCL5	4
GO:0034341	BP	GO:0034341	response to interferon-gamma	3/22	141/18723	0.000579714582024064	0.00611640892338433	0.00423620571761292	CCL20/XCL2/CCL5	3
GO:0070555	BP	GO:0070555	response to interleukin-1	3/22	143/18723	0.000603997542988627	0.00628157444708172	0.00435059884348199	CCL20/XCL2/CCL5	3
GO:0032496	BP	GO:0032496	response to lipopolysaccharide	4/22	343/18723	0.000623571052624499	0.00639379896212162	0.00442832519209985	CXCL5/CXCL11/PF4/CCL5	4
GO:0036336	BP	GO:0036336	dendritic cell migration	2/22	33/18723	0.000680711813881179	0.00688275278479859	0.00476697308258896	CCR6/CCL5	2
GO:0002237	BP	GO:0002237	response to molecule of bacterial origin	4/22	363/18723	0.000770987985314024	0.00768875689463848	0.005325209011758	CXCL5/CXCL11/PF4/CCL5	4
GO:0048246	BP	GO:0048246	macrophage chemotaxis	2/22	38/18723	0.000903108886081754	0.00888463877118266	0.00615347306448308	CXCL17/CCL5	2
GO:0009451	BP	GO:0009451	RNA modification	3/22	167/18723	0.000947488769640655	0.00919695765731196	0.0063697841495842	FBL/FBLL1/DKC1	3
GO:1905521	BP	GO:1905521	regulation of macrophage migration	2/22	41/18723	0.00105116788375961	0.0100690818339078	0.00697381463048273	CXCL17/CCL5	2
GO:2000107	BP	GO:2000107	negative regulation of leukocyte apoptotic process	2/22	46/18723	0.0013220705315866	0.0124995759350006	0.00865716725399836	CXCL12/CCL5	2
GO:0006403	BP	GO:0006403	RNA localization	3/22	201/18723	0.00161480298031091	0.0149549574119285	0.0103577567962894	FBL/NOP58/DKC1	3
GO:0071622	BP	GO:0071622	regulation of granulocyte chemotaxis	2/22	51/18723	0.00162285938948125	0.0149549574119285	0.0103577567962894	CXCL17/CCL5	2
GO:0006874	BP	GO:0006874	cellular calcium ion homeostasis	4/22	448/18723	0.00168024865210094	0.0152902627341185	0.0105899882152151	CCR6/CXCL12/CXCL11/CCL5	4
GO:0055074	BP	GO:0055074	calcium ion homeostasis	4/22	460/18723	0.00185104077271622	0.0166365145992273	0.0115223980523856	CCR6/CXCL12/CXCL11/CCL5	4
GO:1905517	BP	GO:1905517	macrophage migration	2/22	55/18723	0.00188478834575616	0.0167332428745181	0.011589391753751	CXCL17/CCL5	2
GO:0043410	BP	GO:0043410	positive regulation of MAPK cascade	4/22	480/18723	0.00216207298285007	0.0187673914600113	0.0129982367110258	CCL20/XCL2/CXCL17/CCL5	4
GO:0051353	BP	GO:0051353	positive regulation of oxidoreductase activity	2/22	59/18723	0.00216546824538592	0.0187673914600113	0.0129982367110258	PDP2/PDP1	2
GO:0072503	BP	GO:0072503	cellular divalent inorganic cation homeostasis	4/22	486/18723	0.00226205247652802	0.0193738141519106	0.0134182431734603	CCR6/CXCL12/CXCL11/CCL5	4
GO:0071356	BP	GO:0071356	cellular response to tumor necrosis factor	3/22	229/18723	0.00234204681520167	0.0198256986217072	0.0137312169459192	CCL20/XCL2/CCL5	3
GO:0050918	BP	GO:0050918	positive chemotaxis	2/22	66/18723	0.00270128024104915	0.0226038162699285	0.0156553325524809	CXCL12/CCL5	2
GO:0034612	BP	GO:0034612	response to tumor necrosis factor	3/22	253/18723	0.00310510077904729	0.0256805567875099	0.0177862734257045	CCL20/XCL2/CCL5	3
GO:0043547	BP	GO:0043547	positive regulation of GTPase activity	3/22	255/18723	0.00317479410834601	0.0256805567875099	0.0177862734257045	CCL20/XCL2/CCL5	3
GO:0051924	BP	GO:0051924	regulation of calcium ion transport	3/22	255/18723	0.00317479410834601	0.0256805567875099	0.0177862734257045	CXCL12/CXCL11/CCL5	3
GO:0043270	BP	GO:0043270	positive regulation of ion transport	3/22	275/18723	0.00392527645632249	0.0314022116505799	0.0217490737140367	CXCL12/CXCL11/CCL5	3
GO:2000106	BP	GO:2000106	regulation of leukocyte apoptotic process	2/22	81/18723	0.00403703509345218	0.031945234217752	0.022125169448096	CXCL12/CCL5	2
GO:0001510	BP	GO:0001510	RNA methylation	2/22	83/18723	0.00423411927377177	0.0331445035624285	0.0229557796506698	FBL/FBLL1	2
GO:0051702	BP	GO:0051702	biological process involved in interaction with symbiont	2/22	94/18723	0.0053962618125362	0.0417923255268761	0.0289452341344327	PF4/CCL5	2
GO:0005732	CC	GO:0005732	sno(s)RNA-containing ribonucleoprotein complex	7/23	30/19550	2.26928097270742e-15	7.71555530720522e-14	4.06081858273959e-14	FBL/NOP58/NOP56/FBLL1/RRP9/SNU13/DKC1	7
GO:0032040	CC	GO:0032040	small-subunit processome	7/23	39/19550	1.70346155098904e-14	2.89588463668136e-13	1.52414980877966e-13	FBL/NOP58/NOP56/FBLL1/RRP9/SNU13/UTP20	7
GO:0030684	CC	GO:0030684	preribosome	7/23	78/19550	2.84516403535397e-12	3.22451924006783e-11	1.69711538950939e-11	FBL/NOP58/NOP56/FBLL1/RRP9/SNU13/UTP20	7
GO:0001650	CC	GO:0001650	fibrillar center	6/23	140/19550	1.10578862024868e-08	9.3992032721138e-08	4.94694909058621e-08	FBL/NOP58/NOP56/MAP3K14/FBLL1/DKC1	6
GO:0015030	CC	GO:0015030	Cajal body	4/23	78/19550	1.9596752830661e-06	1.33257919248495e-05	7.01357469728921e-06	FBL/NOP58/FBLL1/DKC1	4
GO:0005759	CC	GO:0005759	mitochondrial matrix	4/23	480/19550	0.00219331792603035	0.0124288015808387	0.00654147451623087	PDK4/PDP2/PDP1/PDPR	4
GO:0072588	CC	GO:0072588	box H/ACA RNP complex	1/23	10/19550	0.0117052974590839	0.0477039618512404	0.0251073483427581	DKC1	1
GO:0018995	CC	GO:0018995	host cellular component	1/23	12/19550	0.0140305770150707	0.0477039618512404	0.0251073483427581	PF4	1
GO:0043657	CC	GO:0043657	host cell	1/23	12/19550	0.0140305770150707	0.0477039618512404	0.0251073483427581	PF4	1
GO:0097524	CC	GO:0097524	sperm plasma membrane	1/23	12/19550	0.0140305770150707	0.0477039618512404	0.0251073483427581	CCR6	1
GO:0008009	MF	GO:0008009	chemokine activity	7/23	49/18368	1.45885039962988e-13	1.13790331171131e-11	3.99264319898705e-12	CCL20/CXCL5/XCL2/CXCL12/CXCL11/PF4/CCL5	7
GO:0042379	MF	GO:0042379	chemokine receptor binding	7/23	72/18368	2.45819238054794e-12	9.58695028413698e-11	3.36384220496034e-11	CCL20/CXCL5/XCL2/CXCL12/CXCL11/PF4/CCL5	7
GO:0030515	MF	GO:0030515	snoRNA binding	5/23	32/18368	3.80629943152608e-10	9.89637852196781e-09	3.47241351647993e-09	NOP58/NOP56/RRP9/SNU13/DKC1	5
GO:0045236	MF	GO:0045236	CXCR chemokine receptor binding	4/23	18/18368	5.64911778538408e-09	1.1015779681499e-07	3.86518585315753e-08	CXCL5/CXCL12/CXCL11/PF4	4
GO:0005125	MF	GO:0005125	cytokine activity	7/23	235/18368	1.05674450801762e-08	1.64852143250748e-07	5.78428572809643e-08	CCL20/CXCL5/XCL2/CXCL12/CXCL11/PF4/CCL5	7
GO:0005126	MF	GO:0005126	cytokine receptor binding	7/23	271/18368	2.82159057105984e-08	3.66806774237779e-07	1.28704131311501e-07	CCL20/CXCL5/XCL2/CXCL12/CXCL11/PF4/CCL5	7
GO:0001664	MF	GO:0001664	G protein-coupled receptor binding	7/23	295/18368	5.04909765292973e-08	5.62613738469312e-07	1.97408329287478e-07	CCL20/CXCL5/XCL2/CXCL12/CXCL11/PF4/CCL5	7
GO:0048018	MF	GO:0048018	receptor ligand activity	7/23	487/18368	1.49626319105347e-06	1.44544804636523e-05	5.07174753110608e-06	CCL20/CXCL5/XCL2/CXCL12/CXCL11/PF4/CCL5	7
GO:0030546	MF	GO:0030546	signaling receptor activator activity	7/23	495/18368	1.66782466888296e-06	1.44544804636523e-05	5.07174753110608e-06	CCL20/CXCL5/XCL2/CXCL12/CXCL11/PF4/CCL5	7
GO:0048020	MF	GO:0048020	CCR chemokine receptor binding	3/23	48/18368	2.8591429124226e-05	0.000223013147168963	7.8250227076829e-05	CCL20/XCL2/CCL5	3
GO:0001094	MF	GO:0001094	TFIID-class transcription factor complex binding	2/23	10/18368	6.7083236118741e-05	0.000436041034771816	0.0001529968543059	FBL/NOP58	2
GO:0034511	MF	GO:0034511	U3 snoRNA binding	2/23	10/18368	6.7083236118741e-05	0.000436041034771816	0.0001529968543059	RRP9/SNU13	2
GO:0051117	MF	GO:0051117	ATPase binding	3/23	89/18368	0.000181548371009654	0.00108929022605793	0.000382207096862431	FBL/NOP58/SNU13	3
GO:0001091	MF	GO:0001091	RNA polymerase II general transcription initiation factor binding	2/23	20/18368	0.000281090108934985	0.00156607346406634	0.000549499461075911	FBL/NOP58	2
GO:0008649	MF	GO:0008649	rRNA methyltransferase activity	2/23	22/18368	0.000341226110322266	0.00166347728782104	0.000583676241340717	FBL/FBLL1	2
GO:0140102	MF	GO:0140102	catalytic activity, acting on a rRNA	2/23	22/18368	0.000341226110322266	0.00166347728782104	0.000583676241340717	FBL/FBLL1	2
GO:0140296	MF	GO:0140296	general transcription initiation factor binding	2/23	46/18368	0.00150119150294372	0.0068878198370359	0.00241677889018803	FBL/NOP58	2
GO:0042054	MF	GO:0042054	histone methyltransferase activity	2/23	56/18368	0.0022167338390793	0.0096058466360103	0.00337047250386326	FBL/FBLL1	2
GO:0008173	MF	GO:0008173	RNA methyltransferase activity	2/23	65/18368	0.00297361766717568	0.0122074830547212	0.00428332738762147	FBL/FBLL1	2
GO:0001098	MF	GO:0001098	basal transcription machinery binding	2/23	70/18368	0.00343945004310211	0.0127751001600936	0.00448249128424335	FBL/NOP58	2
GO:0001099	MF	GO:0001099	basal RNA polymerase II transcription machinery binding	2/23	70/18368	0.00343945004310211	0.0127751001600936	0.00448249128424335	FBL/NOP58	2
GO:0008276	MF	GO:0008276	protein methyltransferase activity	2/23	88/18368	0.00537784107583824	0.0190668910870628	0.00669013722353082	FBL/FBLL1	2
GO:0008170	MF	GO:0008170	N-methyltransferase activity	2/23	97/18368	0.00649655892689214	0.0215373450881916	0.00755696318883914	FBL/FBLL1	2
GO:0004722	MF	GO:0004722	protein serine/threonine phosphatase activity	2/23	98/18368	0.00662687541175125	0.0215373450881916	0.00755696318883914	PDP2/PDP1	2
GO:0042578	MF	GO:0042578	phosphoric ester hydrolase activity	3/23	366/18368	0.0103388035872007	0.0322570671920661	0.0113182691901986	CCL5/PDP2/PDP1	3
GO:1990226	MF	GO:1990226	histone methyltransferase binding	1/23	11/18368	0.0136917448150764	0.0410752344452292	0.0144123629632383	NOP56	1
GO:0003964	MF	GO:0003964	RNA-directed DNA polymerase activity	1/23	12/18368	0.0149275180824542	0.0431239411270899	0.015131207413014	DKC1	1
GO:0008757	MF	GO:0008757	S-adenosylmethionine-dependent methyltransferase activity	2/23	156/18368	0.0161322087296998	0.043469696542782	0.0152525251027305	FBL/FBLL1	2
GO:0009982	MF	GO:0009982	pseudouridine synthase activity	1/23	13/18368	0.0161618102530856	0.043469696542782	0.0152525251027305	DKC1	1
GO:0008201	MF	GO:0008201	heparin binding	2/23	166/18368	0.0181362562939412	0.0471542663642472	0.0165453566190341	CXCL11/PF4	2
GO:0004721	MF	GO:0004721	phosphoprotein phosphatase activity	2/23	174/18368	0.0198119325635799	0.0483985542312953	0.0169819488530861	PDP2/PDP1	2
GO:0016004	MF	GO:0016004	phospholipase activator activity	1/23	16/18368	0.0198558171205314	0.0483985542312953	0.0169819488530861	CCL5	1
