# Supplementary material for: Potential diagnostic biomarkers for immunogenic cell death in elderly female patients with ischemic stroke: identification and analysis
Source: Sci Rep. 2024 Jun 24;14:14553. doi: 10.1038/s41598-024-65390-w (PMC11196739; doi:10.1038/s41598-024-65390-w)
Supplement: Supplementary file 12 — Supplementary Table S8. [file 41598_2024_65390_MOESM12_ESM.csv]

	ID	Description	GeneRatio	BgRatio	pvalue	p.adjust	qvalue	geneID	Count
hsa04061	hsa04061	Viral protein interaction with cytokine and cytokine receptor	8/17	100/8292	7.48930942635962e-12	2.62125829922587e-10	1.89203606560664e-10	CCL20/CCR6/CXCL5/XCL2/CXCL12/CXCL11/PF4/CCL5	8
hsa04062	hsa04062	Chemokine signaling pathway	8/17	192/8292	1.45316493418953e-09	1.78636875259143e-08	1.2894090244269e-08	CCL20/CCR6/CXCL5/XCL2/CXCL12/CXCL11/PF4/CCL5	8
hsa04060	hsa04060	Cytokine-cytokine receptor interaction	9/17	295/8292	1.53117321650694e-09	1.78636875259143e-08	1.2894090244269e-08	CCL20/CCR6/CXCL5/XCL2/CXCL12/CXCL17/CXCL11/PF4/CCL5	9
hsa03008	hsa03008	Ribosome biogenesis in eukaryotes	6/17	164/8292	5.64509526976895e-07	4.93945836104783e-06	3.56532332827513e-06	FBL/NOP58/NOP56/FBLL1/SNU13/DKC1	6
hsa05323	hsa05323	Rheumatoid arthritis	4/17	93/8292	3.15627505898123e-05	0.000220939254128686	0.000159474950348525	CCL20/CXCL5/CXCL12/CCL5	4
hsa04668	hsa04668	TNF signaling pathway	4/17	114/8292	7.0248904493075e-05	0.000409785276209604	0.000295784861023474	CCL20/CXCL5/MAP3K14/CCL5	4
hsa04672	hsa04672	Intestinal immune network for IgA production	2/17	49/8292	0.00439650891079025	0.0219825445539512	0.0158670998284159	CXCL12/MAP3K14	2
hsa05120	hsa05120	Epithelial cell signaling in Helicobacter pylori infection	2/17	70/8292	0.00880337544788007	0.0385147675844753	0.0278001329933055	MAP3K14/CCL5	2
